# Supplementary material for: Tri-methylation of ATF7IP by G9a/GLP recruits the chromodomain protein MPP8
Source: Epigenetics Chromatin. 2018 Oct 4;11:56. doi: 10.1186/s13072-018-0231-z (PMC6172828; doi:10.1186/s13072-018-0231-z)
Supplement: Supplementary file 1 — Additional file 1: Table S1. List of ProSeAM-based screen. [file 13072_2018_231_MOESM1_ESM.xlsx]

## Sheet: tagerts identified
G9a
Accession	Description	Coverage	# Peptides	Area	Heavy/Light	Heavy/Light Count	Heavy/Light Variability [%]	# AAs	MW [kDa]	calc. pI
Q9DBF1	Alpha-aminoadipic semialdehyde dehydrogenase [AL7A1_MOUSE]	2.23	1	1.18999e+07	40.2168	1		539	58.8243	7.47412
Q7TT18	Activating transcription factor 7-interacting protein 1 [MCAF1_MOUSE]	4.9	4	2.8858e+08	18.3238	3	43.4161	1306	138.508	4.76709
Q99K28	ADP-ribosylation factor GTPase-activating protein 2 [ARFG2_MOUSE]	4.04	1	9.25179e+06	13.4204	1		520	56.5631	8.17725
P37913	DNA ligase 1 OS=Mus musculus [DNLI1_MOUSE]	22.05	13	722699840	6.90633	11	22.9369	916	102.226	6.81494
Q8BVP5	Casein kinase I isoform gamma-2 [KC1G2_MOUSE]	2.65	1	1.13813e+07	6.39805	1		415	47.5522	9.05615
Q922B2	Aspartate--tRNA ligase, cytoplasmic[SYDC_MOUSE]	6.79	2	2.23631e+07	3.20092	2	4868.14	501	57.1112	6.49365
Q9DB77	Cytochrome b-c1 complex subunit 2, mitochondrial [QCR2_MOUSE]	3.53	1	1.29437e+07	2.17234	1		453	48.205	9.24658
GLP
Accession	Description	Coverage	# Peptides	Area	Heavy/Light	Heavy/Light Count	Heavy/Light Variability [%]	# AAs	MW [kDa]	calc. pI
Q8K4Z5	Splicing factor 3A subunit 1[SF3A1_MOUSE]	3.41	2	4.52493e+07	65.1593	1		791	88.4894	5.22412
Q6P8I4	PEST proteolytic signal-containing nuclear protein [PCNP_MOUSE]	9.55	1	3.60916e+07	57.7515	1		178	18.9514	7.48877
Q99K28	ADP-ribosylation factor GTPase-activating protein 2 [ARFG2_MOUSE]	4.04	1	5.63023e+07	57.3677	1		520	56.5631	8.17725
Q61029	Lamina-associated polypeptide 2, isoforms beta/delta/epsilon/gamma [LAP2B_MOUSE]	2.65	1	22730318	51.6388	1		452	50.3421	9.45166
P37913	DNA ligase 1 [DNLI1_MOUSE]	35.04	21	2.67538e+09	46.9199	12	67.0965	916	102.226	6.81494
O88286	Protein Wiz [WIZ_MOUSE]	3.15	3	9.83329e+07	42.1411	2	146.507	1684	184.176	7.00537
P05202	Aspartate aminotransferase, mitochondrial [AATM_MOUSE]	3.95	1	2.85664e+07	39.7965	1		430	47.3812	8.99756
P70441	Na(+)/H(+) exchange regulatory cofactor NHE-RF1[NHRF1_MOUSE]	10.14	2	1.50188e+08	27.1355	2	351.153	355	38.5765	5.89697
Q8K327	Chromosome alignment-maintaining phosphoprotein 1[CHAP1_MOUSE]	1.25	1	6.81866e+06	25.3153	1		802	87.5058	7.85498
Q3UL97	Activating transcription factor 7-interacting protein 2 [MCAF2_MOUSE]	3.32	1	69302555	25.2487	1		452	50.9424	9.45166
Q8BH74	Nuclear pore complex protein Nup107 [NU107_MOUSE]	3.24	3	6.59489e+07	24.4591	2	340.804	926	106.65	5.42725
Q9D8S3	ADP-ribosylation factor GTPase-activating protein 3 [ARFG3_MOUSE]	5.74	2	31319097	23.6202	2	925.98	523	57.4202	8.47021
P18242	Cathepsin D [CATD_MOUSE]	4.39	1	1.58946e+07	23.5626	1		410	44.925	7.15186
Q922S8	Kinesin-like protein KIF2C [KIF2C_MOUSE]	1.8	1	9.961e+06	21.4931	1		721	81.0342	7.97217
Q7TT18	Activating transcription factor 7-interacting protein 1 [MCAF1_MOUSE]	4.36	5	272020415	18.8878	2	10.7666	1306	138.508	4.76709
P35564	Calnexin [CALX_MOUSE]	3.89	1	1.23119e+07	13.9111	1		591	67.2357	4.64014
Q8VD65	Phosphoinositide 3-kinase regulatory subunit 4 [PI3R4_MOUSE]	1.1	1	9.31004e+06	13.3885	1		1358	152.502	7.12256
B1AQJ2	Ubiquitin carboxyl-terminal hydrolase 36 [UBP36_MOUSE]	1.28	1	1.08016e+07	10.7683	1		1098	119.839	9.81787
Q91Z67	SLIT-ROBO Rho GTPase-activating protein 2 [SRGP2_MOUSE]	1.77	1	5094443	9.66029	1		1071	120.723	6.63916
Q61464	Zinc finger protein 638 [ZN638_MOUSE]	0.82	1	1.62798e+07	7.91436	1		1960	217.999	6.88818
P10639	Thioredoxin [THIO_MOUSE]	23.81	2	1.78796e+08	6.41337	3	100.239	105	11.6676	4.91943
Q9JMH6	Thioredoxin reductase 1, cytoplasmic [TRXR1_MOUSE]	6.2	2	7.2431e+07	5.79438	3	129.472	613	67.042	7.44482
Q7TQH0	Ataxin-2-like protein [ATX2L_MOUSE]	6.29	5	1.37418e+08	5.40089	5	14.9551	1049	110.58	8.85107
Q9Z1N5	Spliceosome RNA helicase Ddx39b [DX39B_MOUSE]	3.27	1	44626653	5.32931	1		428	49.004	5.66846
P18653	Ribosomal protein S6 kinase alpha-1 [KS6A1_MOUSE]	9.53	6	2.69389e+08	4.52158	2	17.5161	724	81.5433	8.104
P15864	Histone H1.2 [H12_MOUSE]	5.66	1	1.13788e+08	3.95856	1		212	21.2537	11.0044
Q9Z265	Serine/threonine-protein kinase Chk2 [CHK2_MOUSE]	7.88	3	2.67257e+07	3.87602	3	40.0728	546	61.0495	6.26514
P09055	Integrin beta-1 [ITB1_MOUSE]	2.13	1	2.50668e+07	3.8023	1		798	88.1733	5.93506
P67778	Prohibitin [PHB_MOUSE]	7.72	1	3.05543e+07	3.39991	1		272	29.8019	5.75732
O70310	Glycylpeptide N-tetradecanoyltransferase 1 [NMT1_MOUSE]	2.62	1	82067208	3.37823	1		496	56.8519	8.00146
P18654	Ribosomal protein S6 kinase alpha-3 [KS6A3_MOUSE]	5.14	4	2.61677e+08	3.16888	1		740	83.6409	6.88818
Q14B71	Cell division cycle-associated protein 2 [CDCA2_MOUSE]	2.55	1	1.77057e+07	2.94144	1		982	106.3	8.646
Q6P1F6	Serine/threonine-protein phosphatase 2A 55 kDa regulatory subunit B alpha isoform [2ABA_MOUSE]	2.68	1	24548614	2.81461	1		447	51.6595	6.20166
Q8C050	Ribosomal protein S6 kinase alpha-5 [KS6A5_MOUSE]	2.78	2	5.16168e+07	2.68129	2	16.1389	863	96.5225	7.34229
P26040	Ezrin [EZRI_MOUSE]	2.56	1	21110574	2.66304	1		586	69.3636	6.1001
P50431	Serine hydroxymethyltransferase, cytosolic[GLYC_MOUSE]	3.77	1	2.83061e+07	2.63238	1		478	52.5675	6.94678
Q8K2H1	Periphilin-1 [PPHLN_MOUSE]	4.46	1	2.44513e+06	2.59498	1		381	43.8085	8.54346
Q91YK2	Ribosomal RNA processing protein 1 homolog B [RRP1B_MOUSE]	2.07	1	8.55419e+07	2.5689	1		724	80.5321	9.71533
Q9D6Z1	Nucleolar protein 56 [NOP56_MOUSE]	2.24	1	147070847	2.52861	1		580	64.4241	9.14404
Q8CIB9	N-acetyltransferase ESCO2 [ESCO2_MOUSE]	3.21	1	4.88141e+06	2.52736	1		592	67.2307	9.48096
Q8C1A5	Thimet oligopeptidase [THOP1_MOUSE]	1.6	1	1634454	2.46104	1		687	77.9762	6.06201
Q03265	ATP synthase subunit alpha, mitochondrial [ATPA_MOUSE]	7.41	3	4.88454e+07	2.32216	3	11.7544	553	59.7156	9.18799
Q6NV83	U2 snRNP-associated SURP motif-containing protein [SR140_MOUSE]	1.75	1	1.98691e+07	2.29486	1		1029	118.188	8.47021
Q99020	Heterogeneous nuclear ribonucleoprotein A/B [ROAA_MOUSE]	7.72	2	7.62283e+07	2.28799	1		285	30.8123	7.91357
P02301	Histone H3.3C [H3C_MOUSE]	5.15	1	5.19334e+09	2.23307	2	21.7283	136	15.3055	11.1362
Q921M3	Splicing factor 3B subunit 3 [SF3B3_MOUSE]	1.97	2	4.4025e+07	2.18369	2	51.7762	1217	135.465	5.26221
Q922D8	C-1-tetrahydrofolate synthase, cytoplasmic [C1TC_MOUSE]	3.32	2	5.13e+07	2.15648	2	51.1482	935	101.136	7.13721
Q78ZA7	Nucleosome assembly protein 1-like 4 [NP1L4_MOUSE]	2.93	1	88953006	2.15515	1		375	42.6529	4.66553
Q9CQF3	Cleavage and polyadenylation specificity factor subunit 5 [CPSF5_MOUSE]	3.96	1	8.89047e+06	2.09765	1		227	26.2237	8.82178
O88491	Histone-lysine N-methyltransferase, H3 lysine-36 and H4 lysine-20 specific[NSD1_MOUSE]	0.46	1	5.78691e+06	2.07501	1		2588	283.905	7.89893
P12970	60S ribosomal protein L7a [RL7A_MOUSE]	3.38	1	67018592	2.07307	2	36.6819	266	29.958	10.5649
P52293	Importin subunit alpha-2 [IMA2_MOUSE]	4.73	2	1.16936e+07	2.05403	2	82.3653	529	57.8922	5.68115
P10126	Elongation factor 1-alpha 1 [EF1A1_MOUSE]	21.86	9	5.1184e+08	2.02454	11	17.4063	462	50.0821	9.01221
Q91VC3	Eukaryotic initiation factor 4A-III [IF4A3_MOUSE]	9.25	4	1.02042e+08	2.0076	3	61.8492	411	46.8102	6.72705
Q61539	Steroid hormone receptor ERR2 [ERR2_MOUSE]	2.77	1	1.94487e+07	2.00154	1		433	48.2967	8.00146
