# Supplementary material for: Tri-methylation of ATF7IP by G9a/GLP recruits the chromodomain protein MPP8
Source: Epigenetics Chromatin. 2018 Oct 4;11:56. doi: 10.1186/s13072-018-0231-z (PMC6172828; doi:10.1186/s13072-018-0231-z)
Supplement: Supplementary file 5 — Additional file 5: Table S2. List of selected peaks (related to Fig. 2a). [file 13072_2018_231_MOESM5_ESM.xlsx]

## Sheet: 縦
related to Fig. 2A
Fragment Ions			Theoretical Mass	Observed Mass	Intensity (%)	Delta Mass
y"	1	1+	106.05
y"	2	1+	177.088
y"	3	1+	333.189	333.192	0.88	-0.0027
y"	4	1+	464.229	464.233	1.49	-0.0037
y"	5	1+	565.277	565.278	1.5	-0.0007
y"	6	1+	735.419
y"	7	1+	891.52
y"	8	1+	962.557
y"	9	1+	1090.65
y"	10	1+	1237.72
y"	11	1+	1336.79
y"	12	1+	1464.88
y"	13	1+	1592.98
y"	14	1+	1721.04
y"	15	1+	1818.09
y"	16	1+	1947.13
y"	17	1+	2076.18
y"	18	1+	2175.24
y"	19	1+	2262.28
y"	1	2+	53.529
y"	2	2+	89.047
y"	3	2+	167.098	167.082	1.14	0.016
y"	4	2+	232.618
y"	5	2+	283.142
y"	6	2+	368.213	368.149	0.74	0.0645
y"	7	2+	446.264	446.274	1.11	-0.0099
y"	8	2+	481.782
y"	9	2+	545.83	545.833	1.05	-0.0034
y"	10	2+	619.364	619.37	3.77	-0.0063
y"	11	2+	668.898	668.904	8.93	-0.0062
y"	12	2+	732.945	732.952	14.55	-0.007
y"	13	2+	796.993	797	12.42	-0.0066
y"	14	2+	861.022	861.029	5.9	-0.0075
y"	15	2+	909.549	909.557	14.98	-0.0082
y"	16	2+	974.07	974.071	1.73	-0.0014
y"	17	2+	1038.59	1038.63	0.66	-0.0357
y"	18	2+	1088.12
y"	19	2+	1131.64
y"	1	3+	36.022
y"	2	3+	59.701
y"	3	3+	111.734
y"	4	3+	155.415
y"	5	3+	189.097
y"	6	3+	245.811
y"	7	3+	297.845
y"	8	3+	321.524
y"	9	3+	364.222
y"	10	3+	413.245
y"	11	3+	446.268	446.274	1.11	-0.0059
y"	12	3+	488.966	488.969	2.36	-0.0035
y"	13	3+	531.664	531.67	6.02	-0.0061
y"	14	3+	574.351	574.357	6.23	-0.0062
y"	15	3+	606.702	606.708	96.32	-0.0059
y"	16	3+	649.716	649.722	20.24	-0.0058
y"	17	3+	692.73	692.737	43.17	-0.0068
y"	18	3+	725.753	725.759	11.82	-0.0063
y"	19	3+	754.763	754.768	1.51	-0.005
y"	1	4+	27.268
y"	2	4+	45.027
y"	3	4+	84.053
y"	4	4+	116.813
y"	5	4+	142.075
y"	6	4+	184.61
y"	7	4+	223.635
y"	8	4+	241.395
y"	9	4+	273.418
y"	10	4+	310.186
y"	11	4+	334.953
y"	12	4+	366.976
y"	13	4+	399
y"	14	4+	431.015
y"	15	4+	455.278	455.282	4.85	-0.0042
y"	16	4+	487.539
y"	17	4+	519.799
y"	18	4+	544.566	544.572	2.29	-0.0055
y"	19	4+	566.324	566.342	0.89	-0.0181

## Sheet: 横
related to Fig. 2A
Fragment Ions			Theoretical Mass	Observed Mass	Intensity (%)	Delta Mass	Fragment Ions			Theoretical Mass	Observed Mass	Intensity (%)	Delta Mass	Fragment Ions			Theoretical Mass	Observed Mass	Intensity (%)	Delta Mass	Fragment Ions			Theoretical Mass	Observed Mass	Intensity (%)	Delta Mass
y"	1	1+	106.05				y"	1	2+	53.529				y"	1	3+	36.022				y"	1	4+	27.268
y"	2	1+	177.088				y"	2	2+	89.047				y"	2	3+	59.701				y"	2	4+	45.027
y"	3	1+	333.189	333.192	0.88	-0.0027	y"	3	2+	167.098	167.082	1.14	0.016	y"	3	3+	111.734				y"	3	4+	84.053
y"	4	1+	464.229	464.233	1.49	-0.0037	y"	4	2+	232.618				y"	4	3+	155.415				y"	4	4+	116.813
y"	5	1+	565.277	565.278	1.5	-0.0007	y"	5	2+	283.142				y"	5	3+	189.097				y"	5	4+	142.075
y"	6	1+	735.419				y"	6	2+	368.213	368.149	0.74	0.0645	y"	6	3+	245.811				y"	6	4+	184.61
y"	7	1+	891.52				y"	7	2+	446.264	446.274	1.11	-0.0099	y"	7	3+	297.845				y"	7	4+	223.635
y"	8	1+	962.557				y"	8	2+	481.782				y"	8	3+	321.524				y"	8	4+	241.395
y"	9	1+	1090.65				y"	9	2+	545.83	545.833	1.05	-0.0034	y"	9	3+	364.222				y"	9	4+	273.418
y"	10	1+	1237.72				y"	10	2+	619.364	619.37	3.77	-0.0063	y"	10	3+	413.245				y"	10	4+	310.186
y"	11	1+	1336.79				y"	11	2+	668.898	668.904	8.93	-0.0062	y"	11	3+	446.268	446.274	1.11	-0.0059	y"	11	4+	334.953
y"	12	1+	1464.88				y"	12	2+	732.945	732.952	14.55	-0.007	y"	12	3+	488.966	488.969	2.36	-0.0035	y"	12	4+	366.976
y"	13	1+	1592.98				y"	13	2+	796.993	797	12.42	-0.0066	y"	13	3+	531.664	531.67	6.02	-0.0061	y"	13	4+	399
y"	14	1+	1721.04				y"	14	2+	861.022	861.029	5.9	-0.0075	y"	14	3+	574.351	574.357	6.23	-0.0062	y"	14	4+	431.015
y"	15	1+	1818.09				y"	15	2+	909.549	909.557	14.98	-0.0082	y"	15	3+	606.702	606.708	96.32	-0.0059	y"	15	4+	455.278	455.282	4.85	-0.0042
y"	16	1+	1947.13				y"	16	2+	974.07	974.071	1.73	-0.0014	y"	16	3+	649.716	649.722	20.24	-0.0058	y"	16	4+	487.539
y"	17	1+	2076.18				y"	17	2+	1038.59	1038.63	0.66	-0.0357	y"	17	3+	692.73	692.737	43.17	-0.0068	y"	17	4+	519.799
y"	18	1+	2175.24				y"	18	2+	1088.12				y"	18	3+	725.753	725.759	11.82	-0.0063	y"	18	4+	544.566	544.572	2.29	-0.0055
y"	19	1+	2262.28				y"	19	2+	1131.64				y"	19	3+	754.763	754.768	1.51	-0.005	y"	19	4+	566.324	566.342	0.89	-0.0181
