# Supplementary material for: Tri-methylation of ATF7IP by G9a/GLP recruits the chromodomain protein MPP8
Source: Epigenetics Chromatin. 2018 Oct 4;11:56. doi: 10.1186/s13072-018-0231-z (PMC6172828; doi:10.1186/s13072-018-0231-z)
Supplement: Supplementary file 7 — Additional file 7: Table S3. List of ATF7IPme-binding proteins. [file 13072_2018_231_MOESM7_ESM.xlsx]

## Sheet: All
										1. Empty control				2. 3xF-ATF7IP WT				3. 3xF-ATF7IP K16R
Accession	Description	ΣCoverage	Σ# Proteins	Σ# Unique Peptides	Σ# Peptides	Σ# PSMs	A5: Area	B5: Area	C5: Area	Score A2	Coverage A2	# Peptides A2	# PSM A2	Score B2	Coverage B2	# Peptides B2	# PSM B2	Score C2	Coverage C2	# Peptides C2	# PSM C2	# AAs	MW [kDa]	calc. pI
P01868	Ig gamma-1 chain C region secreted form OS=Mus musculus GN=Ighg1 PE=1 SV=1 - [IGHG1_MOUSE]	74.38	2	20	20	1083	2.54287e+11	2.55459e+11	3.13797e+11	11892.5	64.51	19	348	13801.5	74.38	20	384	12137.1	59.26	18	351	324	35.6817	7.40088
Q8VDD5	Myosin-9 OS=Mus musculus GN=Myh9 PE=1 SV=4 - [MYH9_MOUSE]	73.11	8	156	191	1121	2.34261e+10	7.22704e+09	15922338154	15387.1	72.09	181	480	8297.69	64.44	155	261	12838.2	66.07	165	380	1960	226.232	5.65576
Q61879	Myosin-10 OS=Mus musculus GN=Myh10 PE=1 SV=2 - [MYH10_MOUSE]	67.41	9	130	164	678	1.72272e+10	6.34839e+09	1.12638e+10	9542.37	66.95	152	270	4917.69	51.32	105	156	8972.79	62.1	142	252	1976	228.855	5.5415
P60710	Actin, cytoplasmic 1 OS=Mus musculus GN=Actb PE=1 SV=1 - [ACTB_MOUSE]	80.27	2	16	36	766	1.97288e+11	7.80077e+10	140970954843	16222.4	79.47	35	369	3932.83	78.13	31	132	10698	77.33	30	265	375	41.7097	5.47803
Q7TT18	Activating transcription factor 7-interacting protein 1 OS=Mus musculus GN=Atf7ip PE=1 SV=1 - [MCAF1_MOUSE]	53.52	1	52	52	233	0	5.39092e+10	6.16371e+10					3539.09	46.55	45	101	4278.21	52.22	51	132	1306	138.508	4.76709
O88974	Histone-lysine N-methyltransferase SETDB1 OS=Mus musculus GN=Setdb1 PE=1 SV=1 - [SETB1_MOUSE]	52.49	1	77	77	241	0	8.1222e+09	1.13132e+10					2901.31	49.2	69	110	3544.49	51.03	71	131	1307	144.457	5.98584
P63017	Heat shock cognate 71 kDa protein OS=Mus musculus GN=Hspa8 PE=1 SV=1 - [HSP7C_MOUSE]	59.91	5	38	40	154	668255292	2.66933e+09	4.55926e+09	941.106	35.45	24	28	2408.34	57.43	37	63	2314.55	53.41	33	63	646	70.8272	5.51611
Q9QXS1	Plectin OS=Mus musculus GN=Plec PE=1 SV=3 - [PLEC_MOUSE]	57.32	5	267	269	604	1.2229e+09	2.91912e+08	7.71024e+08	7781.53	52.23	237	295	2308.97	21.4	87	94	5830.14	42.83	184	215	4691	533.861	5.96045
Q6NXH9	Keratin, type II cytoskeletal 73 OS=Mus musculus GN=Krt73 PE=1 SV=1 - [K2C73_MOUSE]	12.8	2	3	10	150	6.09713e+09	3.62656e+10	2.94425e+10	755.201	9.46	7	26	2252.55	10.58	9	69	1769.1	11.69	8	55	539	58.8747	8.08936
P01837	Ig kappa chain C region OS=Mus musculus PE=1 SV=1 - [IGKC_MOUSE]	97.17	1	13	13	247	8.99115e+10	7.10514e+10	5.71271e+10	2795.9	97.17	13	83	1679.8	97.17	12	52	4717.81	93.4	11	112	106	11.7706	5.41455
P50446	Keratin, type II cytoskeletal 6A OS=Mus musculus GN=Krt6a PE=2 SV=3 - [K2C6A_MOUSE]	30.02	6	7	26	143	8.84906e+09	2.33628e+10	1.98581e+10	619.757	19.35	13	26	1626.88	26.58	22	60	1625.15	28.03	23	57	553	59.2986	7.94287
P20152	Vimentin OS=Mus musculus GN=Vim PE=1 SV=3 - [VIME_MOUSE]	91.85	6	48	58	257	1.43284e+10	4.49406e+09	9.26735e+09	3871.86	90.77	56	121	1611.81	82.4	42	56	2516.09	81.97	43	80	466	53.6551	5.12256
Q922U2	Keratin, type II cytoskeletal 5 OS=Mus musculus GN=Krt5 PE=1 SV=1 - [K2C5_MOUSE]	29.48	4	11	27	149	8.87107e+09	2.3487e+10	1.98581e+10	730.064	22.07	16	29	1581.57	29.48	25	62	1584.54	28.1	23	58	580	61.7286	7.75244
Q68FD5	Clathrin heavy chain 1 OS=Mus musculus GN=Cltc PE=1 SV=3 - [CLH1_MOUSE]	33.55	1	46	46	91	1.00983e+08	4.54974e+08	2.64758e+08	296.875	10.87	14	15	1523.27	29.25	39	45	832.088	18.09	25	31	1675	191.435	5.69385
P68033	Actin, alpha cardiac muscle 1 OS=Mus musculus GN=Actc1 PE=1 SV=1 - [ACTC_MOUSE]	36.6	2	1	21	323	1.79725e+11	5.78823e+10	1.30355e+11	3074.76	34.75	20	148	1358.59	36.6	19	72	1958.88	34.75	17	103	377	41.9919	5.38916
B2RRF6	Zinc finger protein 518A OS=Mus musculus GN=Znf518a PE=1 SV=1 - [Z518A_MOUSE]	45.4	1	58	58	113	0	5.85017e+08	6.67776e+08					1318.46	37.62	46	59	1419.74	35.52	44	54	1478	165.5	8.98291
P38647	Stress-70 protein, mitochondrial OS=Mus musculus GN=Hspa9 PE=1 SV=3 - [GRP75_MOUSE]	50.22	1	39	39	111	4.69483e+08	1.32288e+09	2.2738e+09	875.057	36.38	24	26	1249.75	42.42	30	38	1603.42	45.66	33	47	679	73.4156	6.07471
P99024	Tubulin beta-5 chain OS=Mus musculus GN=Tubb5 PE=1 SV=1 - [TBB5_MOUSE]	74.32	2	4	28	117	1.21756e+09	1.53867e+09	3.11088e+09	1059.31	72.3	26	33	1235.42	74.32	26	37	1500.09	71.62	26	47	444	49.639	4.89404
P63268	Actin, gamma-enteric smooth muscle OS=Mus musculus GN=Actg2 PE=2 SV=1 - [ACTH_MOUSE]	36.7	2	1	20	273	1.79725e+11	5.78823e+10	1.30355e+11	2832.47	34.84	19	126	1227.1	33.78	17	62	1740.31	31.91	15	85	376	41.8498	5.47803
P68372	Tubulin beta-4B chain OS=Mus musculus GN=Tubb4b PE=1 SV=1 - [TBB4B_MOUSE]	70.34	2	1	27	104	1.14528e+09	1.36311e+09	2.84905e+09	824.633	59.33	23	27	1118.59	70.11	25	34	1347.6	70.34	26	43	445	49.799	4.89404
Q61781	Keratin, type I cytoskeletal 14 OS=Mus musculus GN=Krt14 PE=1 SV=2 - [K1C14_MOUSE]	48.55	12	5	24	102	3.35506e+09	1.62194e+10	31630107178	297.681	20.25	9	13	1082.62	46.9	22	39	1587.89	45.25	21	50	484	52.8339	5.17334
Q3UV17	Keratin, type II cytoskeletal 2 oral OS=Mus musculus GN=Krt76 PE=2 SV=1 - [K22O_MOUSE]	14.14	6	4	14	89	7.48548e+09	1.86412e+10	1.48709e+10	339.109	9.26	8	16	1060.72	12.46	12	40	886.475	10.77	12	33	594	62.806	8.42627
Q8BIX3	ARL14 effector protein OS=Mus musculus GN=Arl14ep PE=2 SV=1 - [AL14E_MOUSE]	59.06	1	19	19	72	0	4.55695e+09	5.76929e+09					1032.21	59.06	19	35	1031.7	54.71	17	37	276	30.9904	8.23584
Q9CWF2	Tubulin beta-2B chain OS=Mus musculus GN=Tubb2b PE=1 SV=1 - [TBB2B_MOUSE]	57.98	2	1	24	90	1.20089e+09	1.37321e+09	2.61184e+09	669.512	46.74	19	24	957.892	51.69	21	29	1179.29	54.38	22	37	445	49.9209	4.89404
Q7TMM9	Tubulin beta-2A chain OS=Mus musculus GN=Tubb2a PE=1 SV=1 - [TBB2A_MOUSE]	57.08	2	1	24	90	1.20089e+09	1.37321e+09	2.61184e+09	669.512	46.74	19	24	925.445	48.09	20	28	1206.4	57.08	23	38	445	49.875	4.89404
Q9ERG0	LIM domain and actin-binding protein 1 OS=Mus musculus GN=Lima1 PE=1 SV=3 - [LIMA1_MOUSE]	61.49	2	46	46	173	2.69743e+09	9.95826e+08	2.32854e+09	1708.02	54.98	40	70	925.293	43.96	34	45	1364.74	51.93	40	58	753	84.0081	6.59521
E9Q557	Desmoplakin OS=Mus musculus GN=Dsp PE=2 SV=1 - [DESP_MOUSE]	14.81	1	45	45	86	6.15798e+07	3.50048e+08	3.03768e+08	141.337	2.67	9	9	898.477	13.18	38	40	616.895	11.13	34	37	2883	332.706	6.80029
P04104	Keratin, type II cytoskeletal 1 OS=Mus musculus GN=Krt1 PE=1 SV=4 - [K2C1_MOUSE]	6.44	2	3	8	68	7.60094e+09	4.49702e+10	3.78957e+10	581.631	6.44	6	18	890.368	6.44	8	27	833.8	6.44	7	23	637	65.5653	8.14795
Q9D6F9	Tubulin beta-4A chain OS=Mus musculus GN=Tubb4a PE=1 SV=3 - [TBB4A_MOUSE]	62.16	1	2	23	83	1103815353	1120200649	2.81759e+09	751.419	54.05	19	21	887.53	62.16	21	27	1133.58	62.16	22	35	444	49.5539	4.88135
P28798	Granulins OS=Mus musculus GN=Grn PE=1 SV=2 - [GRN_MOUSE]	46.69	1	20	20	126	7.08588e+10	2.8054e+10	4.27858e+10	1343.26	46.69	20	55	859.707	39.9	16	37	771.361	37.69	16	34	589	63.4131	6.80029
P68373	Tubulin alpha-1C chain OS=Mus musculus GN=Tuba1c PE=1 SV=1 - [TBA1C_MOUSE]	48.78	5	5	17	66	1.08333e+09	1724986501	2589405234	673.389	41.2	15	19	854.757	48.78	17	24	963.837	48.78	17	23	449	49.8775	5.09717
Q9ERD7	Tubulin beta-3 chain OS=Mus musculus GN=Tubb3 PE=1 SV=1 - [TBB3_MOUSE]	35.11	1	2	17	72	1.21756e+09	1.37321e+09	3.11088e+09	573.377	34.89	16	20	812.778	31.78	15	23	1045.58	35.11	16	29	450	50.3862	4.93213
P68254	14-3-3 protein theta OS=Mus musculus GN=Ywhaq PE=1 SV=1 - [1433T_MOUSE]	68.57	1	19	24	73	2.84149e+08	4.13342e+09	6.08547e+09	165.348	35.92	8	8	783.312	65.31	22	29	1137.08	66.12	22	36	245	27.7608	4.77979
P01631	Ig kappa chain V-II region 26-10 OS=Mus musculus PE=1 SV=1 - [KV2A7_MOUSE]	49.56	1	7	7	73	135851446935	1.28927e+11	1.91748e+11	734.84	49.56	7	24	780.803	49.56	7	22	968.833	28.32	6	27	113	12.2652	8.88037
P20029	78 kDa glucose-regulated protein OS=Mus musculus GN=Hspa5 PE=1 SV=3 - [GRP78_MOUSE]	42.44	1	23	25	70	4.0357e+08	1.06982e+09	1.85578e+09	460.059	17.4	10	12	778.91	32.37	20	26	913.777	38.17	22	32	655	72.3775	5.16064
Q9Z2K1	Keratin, type I cytoskeletal 16 OS=Mus musculus GN=Krt16 PE=1 SV=3 - [K1C16_MOUSE]	23.67	12	7	15	63	3.28092e+09	1.5268e+10	3.00582e+10	194.557	8.53	4	7	759.997	21.96	12	26	843.653	23.67	14	30	469	51.5743	5.19873
P46735	Unconventional myosin-Ib OS=Mus musculus GN=Myo1b PE=2 SV=3 - [MYO1B_MOUSE]	47.61	3	48	48	134	1.90576e+09	4.14365e+08	1.06114e+09	1967.85	44.53	43	61	747.908	25.38	22	26	1511.15	38.03	34	47	1107	128.483	9.26123
P16546	Spectrin alpha chain, non-erythrocytic 1 OS=Mus musculus GN=Sptan1 PE=1 SV=4 - [SPTN1_MOUSE]	40.86	1	90	90	172	3.6194e+08	1.3455e+08	4.36092e+08	3144.09	36.61	76	88	744.921	10.68	20	20	2153.09	27.63	55	64	2472	284.422	5.32568
Q3TTY5	Keratin, type II cytoskeletal 2 epidermal OS=Mus musculus GN=Krt2 PE=1 SV=1 - [K22E_MOUSE]	8.91	1	6	11	82	2.93029e+09	11968705409	1.59635e+10	414.413	8.77	8	19	742.937	8.91	11	32	794.602	8.91	11	31	707	70.8798	8.06006
Q9QWL7	Keratin, type I cytoskeletal 17 OS=Mus musculus GN=Krt17 PE=1 SV=3 - [K1C17_MOUSE]	37.64	11	4	21	73	2.86038e+09	1.45137e+10	1.99101e+10	238.477	16.4	9	10	732.856	33.95	18	31	873.375	30.95	17	32	433	48.1321	5.05908
Q8BFZ3	Beta-actin-like protein 2 OS=Mus musculus GN=Actbl2 PE=1 SV=1 - [ACTBL_MOUSE]	32.98	1	2	12	163	9.7873e+10	3.36741e+10	7.43102e+10	1630.85	32.98	12	75	729.248	25	10	32	1319.28	25	10	56	376	41.977	5.49072
Q02257	Junction plakoglobin OS=Mus musculus GN=Jup PE=1 SV=3 - [PLAK_MOUSE]	44.97	1	24	28	69	1.15528e+08	443313952	3.70893e+08	174.474	10.07	7	7	728.437	38.52	24	30	833.762	42.01	26	32	745	81.7488	6.13818
P58771	Tropomyosin alpha-1 chain OS=Mus musculus GN=Tpm1 PE=1 SV=1 - [TPM1_MOUSE]	73.24	1	12	29	104	9.33334e+09	2.79392e+09	5593940290	1038.68	70.07	25	39	721.084	57.75	20	29	927.409	54.93	24	36	284	32.6607	4.7417
Q6IFZ6	Keratin, type II cytoskeletal 1b OS=Mus musculus GN=Krt77 PE=1 SV=1 - [K2C1B_MOUSE]	11.19	2	3	9	63	5.62898e+09	35200989850	2.70734e+10	411.496	9.09	7	16	716.117	11.19	9	24	665.533	11.19	8	23	572	61.3216	8.01611
P16858	Glyceraldehyde-3-phosphate dehydrogenase OS=Mus musculus GN=Gapdh PE=1 SV=2 - [G3P_MOUSE]	60.66	2	20	20	78	1.86541e+09	4.52509e+09	6.17312e+09	659.61	54.95	16	23	701.989	56.76	14	23	949.853	57.36	17	32	333	35.7872	8.25049
Q8VED5	Keratin, type II cytoskeletal 79 OS=Mus musculus GN=Krt79 PE=1 SV=2 - [K2C79_MOUSE]	10.36	4	1	9	68	5.16152e+09	1.00709e+10	1.09028e+10	393.247	9.42	7	17	681.839	10.36	9	26	653.415	10.36	9	25	531	57.5168	7.69385
O08638	Myosin-11 OS=Mus musculus GN=Myh11 PE=1 SV=1 - [MYH11_MOUSE]	11.51	8	1	27	123	1.22503e+10	4.51328e+09	8.66455e+09	1052.15	11.51	26	49	667.833	8.22	19	29	1310.27	9.89	24	45	1972	226.888	5.45264
Q6IFX2	Keratin, type I cytoskeletal 42 OS=Mus musculus GN=Krt42 PE=1 SV=1 - [K1C42_MOUSE]	36.73	11	9	20	76	1.91429e+09	12635295672	13725811561	128.204	15.04	7	8	658.014	36.5	19	33	748.173	34.29	17	35	452	50.1019	5.16064
P68368	Tubulin alpha-4A chain OS=Mus musculus GN=Tuba4a PE=1 SV=1 - [TBA4A_MOUSE]	42.86	2	4	16	55	5.50221e+08	1.22217e+09	1.98742e+09	391.688	30.58	12	14	653.747	40.63	15	21	723.008	42.86	16	20	448	49.8924	5.05908
P11679	Keratin, type II cytoskeletal 8 OS=Mus musculus GN=Krt8 PE=1 SV=4 - [K2C8_MOUSE]	43.47	5	17	26	87	5.9769e+09	5.30921e+09	6.30904e+09	511.151	27.35	17	25	650.474	22.45	15	28	806.069	35.1	21	34	490	54.5315	5.8208
P63101	14-3-3 protein zeta/delta OS=Mus musculus GN=Ywhaz PE=1 SV=1 - [1433Z_MOUSE]	61.63	2	15	19	54	1.76813e+08	3.45027e+09	4.4314e+09	162.423	22.86	6	6	649.732	53.88	17	23	643.126	59.18	18	25	245	27.7537	4.79248
Q3THE2	Myosin regulatory light chain 12B OS=Mus musculus GN=Myl12b PE=1 SV=2 - [ML12B_MOUSE]	66.28	1	6	12	68	1.49339e+10	3.8098e+09	1.09738e+10	947.277	66.28	11	25	645.686	60.47	10	18	953.721	66.28	12	25	172	19.7665	4.84326
P02535	Keratin, type I cytoskeletal 10 OS=Mus musculus GN=Krt10 PE=1 SV=3 - [K1C10_MOUSE]	17.54	10	8	13	54	4.8401e+09	2.31574e+10	3.8648e+10	316.941	12.63	9	13	624.77	14.21	12	22	560.457	15.26	10	19	570	57.7351	5.10986
Q9DBR7	Protein phosphatase 1 regulatory subunit 12A OS=Mus musculus GN=Ppp1r12a PE=1 SV=2 - [MYPT1_MOUSE]	45.97	1	46	49	141	1.73547e+09	4.43793e+08	1.2075e+09	1915.95	41.69	43	62	613.413	28.96	25	31	1593.45	35.86	36	48	1029	114.927	5.49072
P62908	40S ribosomal protein S3 OS=Mus musculus GN=Rps3 PE=1 SV=1 - [RS3_MOUSE]	80.66	1	25	25	80	5.72532e+08	1.53462e+09	2.84637e+09	377.388	69.55	14	16	564.133	77.37	22	28	847.416	80.25	23	36	243	26.6574	9.65674
Q9JMH9	Unconventional myosin-XVIIIa OS=Mus musculus GN=Myo18a PE=1 SV=2 - [MY18A_MOUSE]	46.63	1	83	83	180	8.6794e+08	1.87094e+08	5.69306e+08	2211.13	43.95	75	93	561.807	14.1	22	24	1585.8	33.27	55	63	2050	232.611	6.27783
Q60605	Myosin light polypeptide 6 OS=Mus musculus GN=Myl6 PE=1 SV=3 - [MYL6_MOUSE]	88.08	2	9	12	66	37717464453	1.23601e+10	2.85742e+10	947.045	88.08	11	27	546.69	58.28	7	16	708.264	58.28	9	23	151	16.9191	4.65283
Q61414	Keratin, type I cytoskeletal 15 OS=Mus musculus GN=Krt15 PE=1 SV=2 - [K1C15_MOUSE]	10.4	10	1	9	53	3.99919e+09	1.74953e+10	3.49074e+10	274.553	5.97	6	11	539.234	10.4	9	22	640.715	9.96	8	20	452	49.1071	4.85596
P47757	F-actin-capping protein subunit beta OS=Mus musculus GN=Capzb PE=1 SV=3 - [CAPZB_MOUSE]	59.93	1	19	19	81	2.73363e+09	1.75679e+09	1.97426e+09	942.343	58.48	17	31	528.353	51.99	13	20	829.878	51.99	17	30	277	31.3258	5.74463
Q6IME9	Keratin, type II cytoskeletal 72 OS=Mus musculus GN=Krt72 PE=2 SV=1 - [K2C72_MOUSE]	8.27	1	1	7	55	5.87963e+08	3.45367e+09	3.54734e+09	296.86	4.04	3	13	527.823	8.08	6	21	620.115	5.96	5	21	520	56.7149	7.40088
P58774	Tropomyosin beta chain OS=Mus musculus GN=Tpm2 PE=1 SV=1 - [TPM2_MOUSE]	43.31	1	6	18	65	9.33334e+09	2.79392e+09	5593940290	697.832	39.08	15	27	502.346	35.21	13	18	568.802	34.51	13	20	284	32.8166	4.70361
P57780	Alpha-actinin-4 OS=Mus musculus GN=Actn4 PE=1 SV=1 - [ACTN4_MOUSE]	60.42	4	31	46	110	7.14527e+08	1.30611e+08	6.20854e+08	1641.76	53.95	42	54	501.158	20.29	16	17	1038.05	43.09	31	39	912	104.911	5.41455
P21107	Tropomyosin alpha-3 chain OS=Mus musculus GN=Tpm3 PE=1 SV=3 - [TPM3_MOUSE]	55.09	1	7	20	64	9.33334e+09	2.79392e+09	5593940290	586.084	51.23	17	25	494.694	35.44	13	18	518.222	41.4	15	21	285	32.9738	4.71631
P62806	Histone H4 OS=Mus musculus GN=Hist1h4a PE=1 SV=2 - [H4_MOUSE]	62.14	1	13	13	73	4.01857e+09	2.15993e+09	1.1913e+10	603.953	62.14	13	21	479.546	61.17	12	19	860.715	62.14	13	33	103	11.3604	11.356
P10126	Elongation factor 1-alpha 1 OS=Mus musculus GN=Eef1a1 PE=1 SV=3 - [EF1A1_MOUSE]	46.97	2	21	21	72	1.80414e+09	2.38804e+09	3.66076e+09	477.694	44.16	16	19	477.553	39.83	17	22	698.118	43.72	18	31	462	50.0821	9.01221
Q9JHJ0	Tropomodulin-3 OS=Mus musculus GN=Tmod3 PE=1 SV=1 - [TMOD3_MOUSE]	62.5	2	20	21	76	2.97595e+09	1.17211e+09	2.40334e+09	797.581	61.65	19	31	437.892	38.92	13	19	622.906	51.14	19	26	352	39.4783	5.13525
Q61937	Nucleophosmin OS=Mus musculus GN=Npm1 PE=1 SV=1 - [NPM_MOUSE]	39.73	1	12	12	40	5.68811e+08	7.35054e+08	1.06688e+09	363.042	32.19	10	12	434.176	31.51	9	12	627.428	39.38	11	16	292	32.5398	4.76709
P52293	Importin subunit alpha-2 OS=Mus musculus GN=Kpna2 PE=1 SV=2 - [IMA2_MOUSE]	44.42	2	16	16	30	2.87446e+07	3.61934e+08	4.54925e+08	53.1595	4.73	2	2	433.76	34.22	12	13	443.724	36.86	14	15	529	57.8922	5.68115
Q8BTM8	Filamin-A OS=Mus musculus GN=Flna PE=1 SV=5 - [FLNA_MOUSE]	25.43	1	47	53	127	3.42375e+08	1.00179e+08	2.8228e+08	1204.02	22.82	46	54	429.896	11.48	23	26	886.982	20.7	41	47	2647	281.046	6.03662
P62259	14-3-3 protein epsilon OS=Mus musculus GN=Ywhae PE=1 SV=1 - [1433E_MOUSE]	56.08	1	15	17	53	2.16014e+08	3.20831e+09	3.90103e+09	67.87	7.45	2	2	428.802	46.27	11	17	973.803	56.08	17	34	255	29.1554	4.7417
Q9JJ28	Protein flightless-1 homolog OS=Mus musculus GN=Flii PE=1 SV=1 - [FLII_MOUSE]	41.62	1	42	42	92	7.17641e+08	1.69078e+08	1.54216e+09	967.725	33.91	31	39	424.379	17.23	18	18	809.132	32.18	34	35	1271	144.712	6.06201
P10853	Histone H2B type 1-F/J/L OS=Mus musculus GN=Hist1h2bf PE=1 SV=2 - [H2B1F_MOUSE]	43.65	12	7	7	46	1.75958e+10	6.38459e+09	1.72055e+10	538.102	37.3	5	16	397.667	43.65	7	13	557.904	35.71	5	17	126	13.9276	10.3159
Q5NBX1	Protein cordon-bleu OS=Mus musculus GN=Cobl PE=1 SV=1 - [COBL_MOUSE]	25.13	1	27	27	65	1.27199e+08	1.48054e+08	4.20036e+08	359.623	12.12	14	16	386.281	15.78	18	20	787.76	22.89	24	29	1337	143.777	7.76709
Q9WTI7	Unconventional myosin-Ic OS=Mus musculus GN=Myo1c PE=1 SV=2 - [MYO1C_MOUSE]	46.47	2	45	45	100	8.47276e+08	3.15231e+08	7.96435e+08	1196.41	41.96	39	44	370.395	18.81	17	18	991.139	37.25	33	38	1063	121.868	9.34912
Q9CQV8	14-3-3 protein beta/alpha OS=Mus musculus GN=Ywhab PE=1 SV=3 - [1433B_MOUSE]	39.02	1	3	10	38	2.68446e+08	3.53473e+09	5.56819e+09	111.354	17.07	5	6	362.636	31.3	9	13	464.358	39.02	10	19	246	28.0689	4.83057
P08730	Keratin, type I cytoskeletal 13 OS=Mus musculus GN=Krt13 PE=1 SV=2 - [K1C13_MOUSE]	12.81	8	1	10	42	3.09257e+09	1.53329e+10	1.99101e+10	157.611	8.92	6	8	362.489	9.38	8	16	528.687	12.36	9	18	437	47.7243	4.85596
P11499	Heat shock protein HSP 90-beta OS=Mus musculus GN=Hsp90ab1 PE=1 SV=3 - [HS90B_MOUSE]	29.56	3	14	22	52	4.61026e+08	4.05644e+08	6.59933e+08	404.201	17.4	13	16	362.283	20.03	15	16	535.365	26.8	19	20	724	83.2291	5.03369
Q62261	Spectrin beta chain, non-erythrocytic 1 OS=Mus musculus GN=Sptbn1 PE=1 SV=2 - [SPTB2_MOUSE]	39.61	2	83	83	166	4.33578e+08	1.65362e+08	4.16883e+08	2361.99	37.2	77	89	360.613	8	16	16	1436.43	27.8	55	61	2363	274.052	5.57959
P61982	14-3-3 protein gamma OS=Mus musculus GN=Ywhag PE=1 SV=2 - [1433G_MOUSE]	64.78	1	7	13	45	2.68446e+08	3.75894e+09	5.34453e+09	85.575	17	4	5	354.804	64.78	13	17	625.461	60.73	12	23	247	28.2849	4.89404
P68510	14-3-3 protein eta OS=Mus musculus GN=Ywhah PE=1 SV=2 - [1433F_MOUSE]	46.34	1	9	13	38	3.45358e+08	3.5653e+09	5.29039e+09	44.4244	6.5	2	2	324.601	46.34	11	17	437.877	39.02	12	19	246	28.194	4.89404
Q3TYA6	M-phase phosphoprotein 8 OS=Mus musculus GN=Mphosph8 PE=1 SV=1 - [MPP8_MOUSE]	11.89	1	10	10	12	0	2.76666e+08	0					323.151	11.89	10	12					858	97.407	5.84619
P51881	ADP/ATP translocase 2 OS=Mus musculus GN=Slc25a5 PE=1 SV=3 - [ADT2_MOUSE]	53.36	2	9	18	46	4.31038e+08	1.04571e+09	1.1596e+09	237.572	34.9	10	11	321.736	38.93	12	16	328.731	42.28	15	19	298	32.9102	9.72998
P43277	Histone H1.3 OS=Mus musculus GN=Hist1h1d PE=1 SV=2 - [H13_MOUSE]	29.86	3	3	9	29	1.95884e+09	1.0421e+09	1.99409e+09	319.241	29.86	8	11	298.985	17.19	7	9	276.515	17.19	7	9	221	22.0861	11.0337
P62204	Calmodulin OS=Mus musculus GN=Calm1 PE=1 SV=2 - [CALM_MOUSE]	75.17	3	7	7	42	7.87801e+09	1.06581e+09	5.30859e+09	513.686	75.17	6	17	295.989	50.34	5	8	602.726	75.17	7	17	149	16.8268	4.22119
Q62167	ATP-dependent RNA helicase DDX3X OS=Mus musculus GN=Ddx3x PE=1 SV=3 - [DDX3X_MOUSE]	33.53	4	19	19	40	2.18913e+08	1.20591e+08	2.98518e+08	395.191	24.02	14	15	292.783	18.88	10	10	380.47	25.38	15	15	662	73.056	7.18115
P19001	Keratin, type I cytoskeletal 19 OS=Mus musculus GN=Krt19 PE=1 SV=1 - [K1C19_MOUSE]	26.3	9	4	12	34	2.86038e+09	1.45137e+10	1.99101e+10	195.308	14.14	8	9	291.733	11.91	7	13	406.63	17.87	8	12	403	44.5147	5.38916
P62264	40S ribosomal protein S14 OS=Mus musculus GN=Rps14 PE=2 SV=3 - [RS14_MOUSE]	41.72	1	8	8	30	3.58068e+08	922432374	1.33506e+09	203.043	41.72	7	9	290.763	41.72	8	11	326.695	40.4	7	10	151	16.2625	10.0522
P07901	Heat shock protein HSP 90-alpha OS=Mus musculus GN=Hsp90aa1 PE=1 SV=4 - [HS90A_MOUSE]	27.83	2	11	19	43	4.61026e+08	4.05644e+08	5.74117e+08	447.462	20.74	14	15	285.175	16.23	12	12	467.099	22.51	15	16	733	84.7348	5.0083
Q6URW6	Myosin-14 OS=Mus musculus GN=Myh14 PE=1 SV=1 - [MYH14_MOUSE]	7.55	8	3	18	60	1.22503e+10	4.51328e+09	8.66455e+09	600.834	7.55	17	25	283.838	4.8	10	14	584.132	5	12	21	2000	228.446	5.5542
P97350	Plakophilin-1 OS=Mus musculus GN=Pkp1 PE=1 SV=1 - [PKP1_MOUSE]	17.72	2	11	11	15	0	1.92289e+08	1.54902e+08					283.27	14.56	9	9	188.843	10.3	6	6	728	80.8444	8.90967
Q80X90	Filamin-B OS=Mus musculus GN=Flnb PE=1 SV=3 - [FLNB_MOUSE]	23.9	1	41	48	87	2.7612e+08	1.21123e+08	2.11826e+08	1013.74	21.18	43	45	278.241	8.22	17	18	670.956	11.3	24	24	2602	277.651	5.70654
Q03265	ATP synthase subunit alpha, mitochondrial OS=Mus musculus GN=Atp5a1 PE=1 SV=1 - [ATPA_MOUSE]	33.27	1	14	14	23	1.12539e+08	2.15155e+08	2.4568e+08	135.859	9.22	4	4	268.807	20.25	8	9	339.124	24.59	10	10	553	59.7156	9.18799
Q61656	Probable ATP-dependent RNA helicase DDX5 OS=Mus musculus GN=Ddx5 PE=1 SV=2 - [DDX5_MOUSE]	29.48	1	12	17	34	1.09426e+08	1.72211e+08	2.6815e+08	247.382	18.89	10	10	260.386	19.71	10	10	345.819	21.34	12	14	614	69.2468	8.92432
Q8BTI8	Serine/arginine repetitive matrix protein 2 OS=Mus musculus GN=Srrm2 PE=1 SV=3 - [SRRM2_MOUSE]	12.99	1	28	28	57	1.65127e+08	1.20521e+08	1.88791e+08	490.602	8.69	20	22	257.5	6.07	12	13	471.339	9.95	21	22	2703	294.666	12.0298
P58252	Elongation factor 2 OS=Mus musculus GN=Eef2 PE=1 SV=2 - [EF2_MOUSE]	24.36	1	16	17	31	9.53141e+07	1.79636e+08	264562870	156.79	8.74	7	7	256.797	11.89	9	9	336.94	22.03	15	15	858	95.2529	6.82959
Q62318	Transcription intermediary factor 1-beta OS=Mus musculus GN=Trim28 PE=1 SV=3 - [TIF1B_MOUSE]	18.35	2	14	14	28	8.99928e+07	1.65483e+08	3.09391e+08	167.995	9.35	7	7	253.767	12.95	9	11	304.53	12.47	10	10	834	88.7905	5.77002
P23198	Chromobox protein homolog 3 OS=Mus musculus GN=Cbx3 PE=1 SV=2 - [CBX3_MOUSE]	39.89	1	5	7	23	8.73695e+07	1.31821e+09	1.20488e+09	74.52	21.31	4	4	253.607	39.89	7	8	391.606	33.33	5	11	183	20.8423	5.22412
P62301	40S ribosomal protein S13 OS=Mus musculus GN=Rps13 PE=1 SV=2 - [RS13_MOUSE]	39.07	1	8	8	34	4.30772e+08	4.27971e+08	4.60292e+08	192.338	34.44	6	11	251.392	39.07	7	11	278.106	39.07	8	12	151	17.2117	10.5356
P84228	Histone H3.2 OS=Mus musculus GN=Hist1h3b PE=1 SV=2 - [H32_MOUSE]	60.29	4	12	12	53	1.16803e+10	4.42298e+09	1.72663e+10	372.906	59.56	11	21	244.582	59.56	9	13	380.235	60.29	10	19	136	15.3785	11.2681
P48962	ADP/ATP translocase 1 OS=Mus musculus GN=Slc25a4 PE=1 SV=4 - [ADT1_MOUSE]	42.28	2	5	14	33	2.71045e+08	7.86494e+08	1.1596e+09	189.593	27.85	8	9	238.489	30.87	10	11	274.771	32.89	10	13	298	32.8831	9.71533
Q9DBD5	Proline-, glutamic acid- and leucine-rich protein 1 OS=Mus musculus GN=Pelp1 PE=1 SV=2 - [PELP1_MOUSE]	5.61	1	5	5	10	0	7.23469e+07	7.69851e+07					238.201	5.61	5	6	164.631	4.36	4	4	1123	117.995	4.36084
P61979	Heterogeneous nuclear ribonucleoprotein K OS=Mus musculus GN=Hnrnpk PE=1 SV=1 - [HNRPK_MOUSE]	27.43	2	11	11	26	1.14572e+08	1.29959e+08	2.21165e+08	273.83	25.49	10	10	236.048	23.76	9	9	209.316	19.01	7	7	463	50.9444	5.5415
P62827	GTP-binding nuclear protein Ran OS=Mus musculus GN=Ran PE=1 SV=3 - [RAN_MOUSE]	44.91	2	11	11	28	4.18117e+08	6.3805e+08	7.45721e+08	187.775	29.17	7	8	233.072	44.44	9	10	226.828	44.44	9	10	216	24.4076	7.48877
Q9QXS6	Drebrin OS=Mus musculus GN=Dbn1 PE=1 SV=4 - [DREB_MOUSE]	22.66	1	16	16	34	6.77336e+08	165672042	4.9105e+08	561.881	21.53	15	18	230.138	10.06	5	6	296.324	14.87	8	10	706	77.2392	4.48779
O35737	Heterogeneous nuclear ribonucleoprotein H OS=Mus musculus GN=Hnrnph1 PE=1 SV=3 - [HNRH1_MOUSE]	23.16	2	6	8	22	1.24495e+08	111920321	2.2663e+08	209.036	11.14	4	6	228.377	15.37	6	7	319.416	18.93	6	9	449	49.1684	6.30322
P43274	Histone H1.4 OS=Mus musculus GN=Hist1h1e PE=1 SV=2 - [H14_MOUSE]	29.68	2	2	8	23	1.46277e+09	8.43281e+08	1.49231e+09	204.79	24.2	6	8	228.153	24.2	7	8	226.966	18.72	6	7	219	21.964	11.1069
P62270	40S ribosomal protein S18 OS=Mus musculus GN=Rps18 PE=1 SV=3 - [RS18_MOUSE]	64.47	1	17	17	41	1.78125e+09	1.4868e+09	2.30167e+09	252.783	63.82	13	14	227.435	45.39	11	12	312.111	55.26	13	15	152	17.7079	10.9897
P26231	Catenin alpha-1 OS=Mus musculus GN=Ctnna1 PE=1 SV=1 - [CTNA1_MOUSE]	37.64	3	27	27	53	2.88778e+08	5.99019e+07	2.31947e+08	896.879	33.11	23	26	224.788	8.28	5	5	738.766	28.59	20	22	906	100.044	6.22705
Q8CGP6	Histone H2A type 1-H OS=Mus musculus GN=Hist1h2ah PE=1 SV=3 - [H2A1H_MOUSE]	36.72	6	1	6	35	1.73767e+10	7.74455e+09	1.78366e+10	392.113	36.72	6	14	222.418	36.72	6	8	322.972	36.72	6	13	128	13.9418	11.0337
P62702	40S ribosomal protein S4, X isoform OS=Mus musculus GN=Rps4x PE=2 SV=2 - [RS4X_MOUSE]	48.67	1	15	15	35	3.9073e+08	3.38119e+08	5.1343e+08	217.911	29.28	7	9	215.741	37.26	10	11	262.391	41.83	13	15	263	29.5791	10.1548
P14131	40S ribosomal protein S16 OS=Mus musculus GN=Rps16 PE=2 SV=4 - [RS16_MOUSE]	54.11	1	11	11	33	4.90349e+08	7.40994e+08	1.10911e+09	311.172	54.11	11	13	214.722	45.89	9	10	281.069	47.26	8	10	146	16.435	10.2134
P06330	Ig heavy chain V region AC38 205.12 OS=Mus musculus PE=1 SV=1 - [HVM51_MOUSE]	33.9	6	3	3	13	7.81416e+08	8.67881e+08	9.8209e+08	131.911	33.9	3	4	212.523	33.9	3	5	158.063	33.9	3	4	118	12.9262	7.10791
Q7TPV4	Myb-binding protein 1A OS=Mus musculus GN=Mybbp1a PE=1 SV=2 - [MBB1A_MOUSE]	13.84	1	15	15	27	5.70647e+07	6.67049e+07	1.13732e+08	205.724	5.28	6	7	207.502	4.46	5	6	395.502	13.02	14	14	1344	151.942	8.95361
Q2KN98	Cytospin-A OS=Mus musculus GN=Specc1l PE=1 SV=1 - [CYTSA_MOUSE]	39.71	1	43	43	94	4.88677e+08	1.51198e+08	4.14296e+08	1230.86	37.39	40	51	206.417	12.25	10	10	957.305	30.95	29	33	1118	124.412	5.75732
Q99104	Unconventional myosin-Va OS=Mus musculus GN=Myo5a PE=1 SV=2 - [MYO5A_MOUSE]	26.82	3	44	44	94	4.52848e+08	1.38833e+08	2.69356e+08	1291.91	21.1	34	46	206.234	5.77	9	9	879.311	21.64	33	39	1853	215.402	8.63135
P47754	F-actin-capping protein subunit alpha-2 OS=Mus musculus GN=Capza2 PE=1 SV=3 - [CAZA2_MOUSE]	60.49	1	9	12	37	2.81845e+09	9.57792e+08	2.12703e+09	473.701	60.49	12	17	202.256	21.33	6	7	404.591	49.3	10	13	286	32.9466	5.84619
P62281	40S ribosomal protein S11 OS=Mus musculus GN=Rps11 PE=2 SV=3 - [RS11_MOUSE]	56.33	1	14	14	47	5.87846e+08	5.25687e+08	8.01512e+08	213.373	55.7	13	17	199.929	49.37	10	13	250.653	54.43	13	17	158	18.419	10.3013
P35700	Peroxiredoxin-1 OS=Mus musculus GN=Prdx1 PE=1 SV=1 - [PRDX1_MOUSE]	50.75	1	7	9	30	236294394	5.06761e+08	7.44727e+08	240.855	45.73	8	10	197.68	37.19	7	10	254.065	41.71	7	10	199	22.1624	8.11865
Q60598	Src substrate cortactin OS=Mus musculus GN=Cttn PE=1 SV=2 - [SRC8_MOUSE]	30.59	1	17	17	46	6.72919e+08	2.34488e+08	4.62403e+08	399.582	30.59	16	22	196.59	15.75	8	10	266.818	21.43	11	14	546	61.2124	5.40186
Q64523	Histone H2A type 2-C OS=Mus musculus GN=Hist2h2ac PE=1 SV=3 - [H2A2C_MOUSE]	36.43	2	1	6	33	1.73767e+10	7.74455e+09	1.78366e+10	338.576	36.43	6	13	196.491	36.43	6	8	267.655	36.43	6	12	129	13.9798	10.9019
P35980	60S ribosomal protein L18 OS=Mus musculus GN=Rpl18 PE=2 SV=3 - [RL18_MOUSE]	37.77	1	7	7	17	1.21507e+08	1.21676e+08	3.35728e+08	114.29	23.94	4	5	195.666	26.06	4	5	241.58	37.23	6	7	188	21.6312	11.7808
Q99JY9	Actin-related protein 3 OS=Mus musculus GN=Actr3 PE=1 SV=3 - [ARP3_MOUSE]	65.31	2	21	21	43	7.54489e+08	2.3378e+08	4.83542e+08	499.572	65.31	19	21	193.66	27.75	7	7	440.819	41.63	13	15	418	47.327	5.88428
Q91WK0	Leucine-rich repeat flightless-interacting protein 2 OS=Mus musculus GN=Lrrfip2 PE=1 SV=1 - [LRRF2_MOUSE]	41.2	1	21	21	57	3.40579e+09	2.55224e+08	3.9357e+09	701.465	41.2	21	28	193.568	20.96	9	9	560.405	35.9	14	20	415	47.119	5.68115
Q9CXW4	60S ribosomal protein L11 OS=Mus musculus GN=Rpl11 PE=1 SV=4 - [RL11_MOUSE]	34.27	1	6	6	13	3.08671e+08	1.36275e+09	1762885208	93.79	16.85	3	3	187.502	34.27	6	7	53.51	16.85	3	3	178	20.2396	9.59814
Q9D8Y0	EF-hand domain-containing protein D2 OS=Mus musculus GN=Efhd2 PE=1 SV=1 - [EFHD2_MOUSE]	51.67	2	15	15	38	9.04746e+08	1.95788e+08	5.04822e+08	346.388	41.25	12	16	187.488	39.58	10	10	248.537	46.25	11	12	240	26.7746	5.05908
P62830	60S ribosomal protein L23 OS=Mus musculus GN=Rpl23 PE=1 SV=1 - [RL23_MOUSE]	53.57	1	9	9	27	4.9885e+08	7.11727e+08	8.84818e+08	329.777	52.14	8	10	186.384	47.14	6	7	308.522	52.14	8	10	140	14.8561	10.5063
Q7TPR4	Alpha-actinin-1 OS=Mus musculus GN=Actn1 PE=1 SV=1 - [ACTN1_MOUSE]	40.47	2	18	33	65	629666971	9.23507e+07	4.61683e+08	1003	35.43	29	38	184.669	6.5	6	6	535.198	20.85	18	21	892	103.004	5.37646
P01660	Ig kappa chain V-III region PC 3741/TEPC 111 OS=Mus musculus PE=1 SV=1 - [KV3A8_MOUSE]	26.13	10	1	2	8	4.11441e+08	4.94143e+08	815180183	201.953	26.13	2	3	184.349	26.13	2	3	178.448	16.22	1	2	111	12.0919	5.37646
Q9D8E6	60S ribosomal protein L4 OS=Mus musculus GN=Rpl4 PE=1 SV=3 - [RL4_MOUSE]	38.9	1	16	16	33	1.6424e+08	1.25287e+08	3.79634e+08	253.446	30.79	11	12	182.639	14.56	6	6	289.707	32.94	15	15	419	47.124	11.0044
B2RQC6	CAD protein OS=Mus musculus GN=Cad PE=2 SV=1 - [PYR1_MOUSE]	4.36	1	9	9	13	0	6.03379e+07	6.70246e+07					180.031	3.24	7	7	187.658	2.79	6	6	2225	243.084	6.43018
P70168	Importin subunit beta-1 OS=Mus musculus GN=Kpnb1 PE=1 SV=2 - [IMB1_MOUSE]	16.1	1	11	11	17	4.92676e+07	6.6787e+07	1.47001e+08	82.5061	3.08	2	2	179.41	7.31	5	6	285.434	13.7	9	9	876	97.1221	4.77979
P47753	F-actin-capping protein subunit alpha-1 OS=Mus musculus GN=Capza1 PE=1 SV=4 - [CAZA1_MOUSE]	57.69	1	12	15	42	3.62609e+09	1.17228e+09	2.38749e+09	456.928	48.6	14	20	178.362	19.93	7	9	324.737	40.91	10	13	286	32.9193	5.5542
Q64737	Trifunctional purine biosynthetic protein adenosine-3 OS=Mus musculus GN=Gart PE=2 SV=3 - [PUR2_MOUSE]	15.64	1	12	12	16	0	9.49269e+07	1.28373e+08					177.98	8.32	6	6	225.775	13.47	10	10	1010	107.436	6.68311
P47963	60S ribosomal protein L13 OS=Mus musculus GN=Rpl13 PE=2 SV=3 - [RL13_MOUSE]	38.39	1	10	10	24	3.77634e+08	3.51873e+08	6.56327e+08	147.173	27.96	7	9	176.396	31.75	7	8	172.33	27.01	6	7	211	24.2905	11.5464
Q9CQ19	Myosin regulatory light polypeptide 9 OS=Mus musculus GN=Myl9 PE=1 SV=3 - [MYL9_MOUSE]	73.26	1	3	9	28	2.31433e+09	8.3566e+08	3.05943e+09	322.367	73.26	8	9	170.432	32.56	4	6	400.001	55.81	8	13	172	19.8415	4.91943
P05784	Keratin, type I cytoskeletal 18 OS=Mus musculus GN=Krt18 PE=1 SV=5 - [K1C18_MOUSE]	34.99	8	15	17	38	2.20759e+09	11347951666	1.61908e+10	354.324	30.5	11	11	170.162	14.66	7	11	486.871	32.62	13	16	423	47.5092	5.32568
P62141	Serine/threonine-protein phosphatase PP1-beta catalytic subunit OS=Mus musculus GN=Ppp1cb PE=1 SV=3 - [PP1B_MOUSE]	48.32	1	5	15	42	1.2791e+09	1.82043e+08	9.15059e+08	433.665	44.34	14	18	169.197	17.74	5	7	476.118	42.81	14	17	327	37.1626	6.18896
Q8BP67	60S ribosomal protein L24 OS=Mus musculus GN=Rpl24 PE=2 SV=2 - [RL24_MOUSE]	25.48	1	4	4	12	2.56998e+08	2.14602e+08	3.63107e+08	142.506	25.48	4	4	168.299	25.48	4	4	208.023	25.48	4	4	157	17.7679	11.2534
P60335	Poly(rC)-binding protein 1 OS=Mus musculus GN=Pcbp1 PE=1 SV=1 - [PCBP1_MOUSE]	17.7	1	4	5	12	1.61945e+08	3.16065e+08	5.7886e+08	99.3524	10.67	3	3	166.084	15.17	4	4	195.528	17.7	5	5	356	37.4739	7.09326
Q76MZ3	Serine/threonine-protein phosphatase 2A 65 kDa regulatory subunit A alpha isoform OS=Mus musculus GN=Ppp2r1a PE=1 SV=3 - [2AAA_MOUSE]	17.66	2	8	8	11	22620780	7.26213e+07	146262598	37.86	1.7	1	1	164.113	5.94	3	3	217.616	15.96	7	7	589	65.2809	5.10986
P43275	Histone H1.1 OS=Mus musculus GN=Hist1h1a PE=1 SV=2 - [H11_MOUSE]	26.76	1	5	7	21	1.43238e+09	6.73881e+08	1.27777e+09	313.052	26.76	6	9	162.82	21.13	4	5	259.801	21.13	5	7	213	21.7719	10.9312
Q9JJI8	60S ribosomal protein L38 OS=Mus musculus GN=Rpl38 PE=2 SV=3 - [RL38_MOUSE]	51.43	1	4	4	15	3.4193e+08	6.41346e+08	7.74321e+08	181.769	51.43	3	5	162.181	34.29	2	4	158.939	51.43	4	6	70	8.19872	10.0962
P62242	40S ribosomal protein S8 OS=Mus musculus GN=Rps8 PE=1 SV=2 - [RS8_MOUSE]	44.23	1	10	10	21	1.40365e+08	1.70186e+08	4.44186e+08	176.827	25.48	6	6	162.07	26.92	5	5	299.234	44.23	10	10	208	24.1902	10.3159
P60867	40S ribosomal protein S20 OS=Mus musculus GN=Rps20 PE=1 SV=1 - [RS20_MOUSE]	36.13	1	6	6	18	5.31989e+08	1.11526e+09	1.34518e+09	67.39	29.41	4	4	161.099	29.41	5	7	152.068	36.13	5	7	119	13.3643	9.93506
P68040	Guanine nucleotide-binding protein subunit beta-2-like 1 OS=Mus musculus GN=Gnb2l1 PE=1 SV=3 - [GBLP_MOUSE]	26.5	1	7	7	12	8.32542e+07	9.7224e+07	7.04107e+07	55.8703	7.89	2	2	159.575	17.98	6	7	85.1367	13.88	3	3	317	35.0546	7.69385
Q8VH51	RNA-binding protein 39 OS=Mus musculus GN=Rbm39 PE=1 SV=2 - [RBM39_MOUSE]	25.85	1	12	12	24	2.21049e+08	1.50268e+08	2.81367e+08	271.452	16.79	8	8	156.065	11.7	5	5	356.352	23.96	11	11	530	59.3697	10.0962
P97461	40S ribosomal protein S5 OS=Mus musculus GN=Rps5 PE=2 SV=3 - [RS5_MOUSE]	24.51	1	7	7	25	2.58262e+08	4.68093e+08	4.68385e+08	96.5928	14.22	4	7	155.785	24.51	7	8	200.923	18.14	5	10	204	22.875	9.71533
Q9D0E1	Heterogeneous nuclear ribonucleoprotein M OS=Mus musculus GN=Hnrnpm PE=1 SV=3 - [HNRPM_MOUSE]	31.69	1	21	21	42	2.53782e+08	116319432	2.59418e+08	495.556	30.04	19	20	155.324	14.54	11	11	346.548	20.99	11	11	729	77.5974	8.63135
P17182	Alpha-enolase OS=Mus musculus GN=Eno1 PE=1 SV=3 - [ENOA_MOUSE]	22.12	3	8	8	17	5.96712e+07	9.2789e+07	1.15965e+08	87.64	10.37	4	4	153.21	13.13	5	6	164.812	18.66	7	7	434	47.1112	6.80029
P09542	Myosin light chain 3 OS=Mus musculus GN=Myl3 PE=1 SV=4 - [MYL3_MOUSE]	51.47	2	5	7	19	2.29743e+09	6.64068e+08	1.57392e+09	265.05	31.86	4	6	152.384	33.82	4	6	211.012	28.43	5	7	204	22.4073	5.09717
P01654	Ig kappa chain V-III region PC 2880/PC 1229 OS=Mus musculus PE=1 SV=1 - [KV3A1_MOUSE]	30.63	11	1	2	7	383638195	796123812	815180183	221.4	30.63	2	3	151.874	16.22	1	2	178.448	16.22	1	2	111	11.9728	5.33838
P12970	60S ribosomal protein L7a OS=Mus musculus GN=Rpl7a PE=2 SV=2 - [RL7A_MOUSE]	36.84	1	10	10	22	1.55637e+08	198316503	3.8172e+08	173.251	33.08	7	7	151.611	25.94	6	7	218.285	33.46	8	8	266	29.958	10.5649
P63325	40S ribosomal protein S10 OS=Mus musculus GN=Rps10 PE=1 SV=1 - [RS10_MOUSE]	48.48	1	6	6	16	3.44645e+08	3.58414e+08	4.12158e+08	184.701	33.33	4	7	149.59	24.24	3	4	184.54	39.39	5	5	165	18.9038	10.1548
P0CG49	Polyubiquitin-B OS=Mus musculus GN=Ubb PE=1 SV=1 - [UBB_MOUSE]	69.51	4	5	5	19	2.29392e+08	4.34148e+08	9.06308e+08	122.63	52.46	4	5	148.34	69.51	5	6	142.01	69.51	5	8	305	34.3475	7.53271
Q3UL36	Arginine and glutamate-rich protein 1 OS=Mus musculus GN=Arglu1 PE=1 SV=2 - [ARGL1_MOUSE]	19.56	1	8	8	22	1.01847e+09	1.31343e+09	1.20502e+09	173.635	16.61	6	8	148.239	16.97	7	8	117.65	14.39	5	6	271	32.8677	10.3599
P25444	40S ribosomal protein S2 OS=Mus musculus GN=Rps2 PE=1 SV=3 - [RS2_MOUSE]	46.76	1	14	14	31	2.78174e+08	4.75096e+08	1.79604e+09	129.661	28.33	9	10	148.17	28.33	9	10	190.155	37.2	11	11	293	31.2117	10.2427
Q61686	Chromobox protein homolog 5 OS=Mus musculus GN=Cbx5 PE=1 SV=1 - [CBX5_MOUSE]	31.41	1	4	5	9	0	218461561	248937568					147.172	31.41	5	6	114.591	18.32	3	3	191	22.172	5.85889
P43276	Histone H1.5 OS=Mus musculus GN=Hist1h1b PE=1 SV=2 - [H15_MOUSE]	29.6	1	7	8	25	5.89708e+08	2.93321e+08	6.87986e+08	322.7	29.6	8	11	144.4	16.59	5	5	205.04	24.22	7	9	223	22.5624	10.9165
B2RY56	RNA-binding protein 25 OS=Mus musculus GN=Rbm25 PE=1 SV=2 - [RBM25_MOUSE]	13.01	1	9	9	18	1.17705e+08	1.19116e+08	9.13886e+07	157.342	10.02	7	8	144.268	7.76	5	6	113.075	6.56	4	4	838	99.4912	6.31592
P62858	40S ribosomal protein S28 OS=Mus musculus GN=Rps28 PE=2 SV=1 - [RS28_MOUSE]	56.52	1	4	4	7	0	245010110	4.26845e+08					142.378	50.72	3	4	110.323	27.54	3	3	69	7.8362	10.6968
Q8BG81	Polymerase delta-interacting protein 3 OS=Mus musculus GN=Poldip3 PE=2 SV=1 - [PDIP3_MOUSE]	23.81	1	8	8	14	9.55057e+07	1.04968e+08	1.33159e+08	106.026	12.38	4	4	142.116	12.86	4	4	131.729	15.71	6	6	420	46.1037	10.0522
P01662	Ig kappa chain V-III region ABPC 22/PC 9245 OS=Mus musculus PE=1 SV=1 - [KV3AA_MOUSE]	30.63	3	2	2	6	4.96805e+07	5.92979e+07	58705987	132.877	30.63	2	2	141.688	30.63	2	2	137.459	30.63	2	2	111	12.0339	5.05908
P35979	60S ribosomal protein L12 OS=Mus musculus GN=Rpl12 PE=1 SV=2 - [RL12_MOUSE]	43.64	3	5	5	15	8.85692e+07	1.76592e+08	2.65952e+08	203.783	32.12	4	5	141.227	22.42	3	4	262.241	43.64	5	6	165	17.7935	9.42236
P15331	Peripherin OS=Mus musculus GN=Prph PE=1 SV=2 - [PERI_MOUSE]	45.68	3	15	21	55	4.61723e+09	1.3712e+09	1.8491e+08	805.149	42.53	20	33	140.787	10.74	6	7	303.207	27.79	12	15	475	54.2346	5.51611
P62245	40S ribosomal protein S15a OS=Mus musculus GN=Rps15a PE=2 SV=2 - [RS15A_MOUSE]	33.08	1	6	6	18	1.49374e+08	1.73453e+08	2.84399e+08	156.17	33.08	5	6	139.888	33.08	6	6	142.991	33.08	5	6	130	14.83	10.1255
Q61990	Poly(rC)-binding protein 2 OS=Mus musculus GN=Pcbp2 PE=1 SV=1 - [PCBP2_MOUSE]	23.48	2	4	5	11	1.33125e+08	3.76452e+08	4.6915e+08	93.9847	11.33	3	3	138.545	14.92	4	4	133.645	19.89	4	4	362	38.1974	6.78564
Q61495	Desmoglein-1-alpha OS=Mus musculus GN=Dsg1a PE=2 SV=2 - [DSG1A_MOUSE]	4.26	3	4	4	12	0	1.62131e+08	1.41887e+08					137.994	4.26	4	6	130.852	4.26	4	6	1057	114.525	4.89404
Q9QXX4	Calcium-binding mitochondrial carrier protein Aralar2 OS=Mus musculus GN=Slc25a13 PE=1 SV=1 - [CMC2_MOUSE]	12.28	2	7	7	13	0	5.14051e+07	9.8707e+07					137.948	12.28	7	7	153.835	10.8	6	6	676	74.4198	8.60205
P31001	Desmin OS=Mus musculus GN=Des PE=1 SV=3 - [DESM_MOUSE]	35.39	3	9	16	31	4.96431e+09	1.44954e+09	3.40458e+09	465.885	33.26	15	19	136.898	6.4	5	7	60.2874	7.89	5	5	469	53.465	5.2749
P01872	Ig mu chain C region secreted form OS=Mus musculus GN=Igh-6 PE=1 SV=2 - [IGHM_MOUSE]	9.03	1	3	3	4	5.47697e+07	5.14331e+07	0	122.08	6.39	2	2	136.765	6.17	2	2					454	49.9403	7.00537
P25206	DNA replication licensing factor MCM3 OS=Mus musculus GN=Mcm3 PE=1 SV=2 - [MCM3_MOUSE]	17.61	1	13	13	23	4.10955e+07	5.98817e+07	1.17736e+08	109.577	4.19	3	4	136.488	6.4	6	7	374.559	16.38	12	12	812	91.4892	5.5542
Q6PR54	Telomere-associated protein RIF1 OS=Mus musculus GN=Rif1 PE=1 SV=2 - [RIF1_MOUSE]	4.8	1	9	9	13	0	5.12011e+07	74063806					136.023	2.23	4	4	261.398	4.8	9	9	2419	266.063	5.56689
P83917	Chromobox protein homolog 1 OS=Mus musculus GN=Cbx1 PE=1 SV=1 - [CBX1_MOUSE]	28.11	1	4	5	14	27236095	4.52214e+08	6.6527e+08	25.91	3.24	1	1	135.915	11.89	2	3	366.637	28.11	5	10	185	21.4046	4.93213
P29341	Polyadenylate-binding protein 1 OS=Mus musculus GN=Pabpc1 PE=1 SV=2 - [PABP1_MOUSE]	22.33	1	12	12	19	9.91478e+07	9.15206e+07	1.81167e+08	99.3343	8.96	5	5	135.157	8.65	5	5	218.539	16.04	9	9	636	70.6259	9.49561
P39447	Tight junction protein ZO-1 OS=Mus musculus GN=Tjp1 PE=1 SV=2 - [ZO1_MOUSE]	30.49	1	41	41	83	6.43088e+08	8.50646e+07	2.98215e+08	939.46	25.96	36	47	133.944	3.72	6	6	611.979	20.69	27	30	1745	194.622	6.63916
P51410	60S ribosomal protein L9 OS=Mus musculus GN=Rpl9 PE=2 SV=2 - [RL9_MOUSE]	45.83	1	9	9	21	2.38452e+08	1.84599e+08	3.4999e+08	147.901	42.19	7	7	132.38	33.33	6	7	171.614	32.29	6	7	192	21.8678	9.94971
P99027	60S acidic ribosomal protein P2 OS=Mus musculus GN=Rplp2 PE=1 SV=3 - [RLA2_MOUSE]	69.57	1	4	4	12	1.73489e+08	1.309e+08	2.71949e+08	161.06	40.87	3	4	131.997	26.96	2	3	192.943	69.57	4	5	115	11.6438	4.53857
P56480	ATP synthase subunit beta, mitochondrial OS=Mus musculus GN=Atp5b PE=1 SV=2 - [ATPB_MOUSE]	20.04	1	7	7	9	0	100988880	8.4827e+07					128.192	17.58	6	6	97.312	7.94	3	3	529	56.2655	5.33838
Q6ZWN5	40S ribosomal protein S9 OS=Mus musculus GN=Rps9 PE=2 SV=3 - [RS9_MOUSE]	32.47	1	9	9	19	1.25306e+08	132634934	2.40309e+08	150.798	25.77	7	7	127.584	20.62	5	5	156.776	27.32	7	7	194	22.5776	10.6528
P97351	40S ribosomal protein S3a OS=Mus musculus GN=Rps3a PE=1 SV=3 - [RS3A_MOUSE]	55.68	1	14	14	34	1.43584e+08	1.92042e+08	4.10587e+08	220.897	45.08	10	10	126.946	41.67	10	10	324.701	46.97	12	14	264	29.8657	9.72998
Q9ERU9	E3 SUMO-protein ligase RanBP2 OS=Mus musculus GN=Ranbp2 PE=1 SV=2 - [RBP2_MOUSE]	4.81	1	12	12	14	0	4.79649e+07	9.0391e+07					124.8	2.23	5	5	255.719	3.37	9	9	3053	340.907	6.17627
Q9DB77	Cytochrome b-c1 complex subunit 2, mitochondrial OS=Mus musculus GN=Uqcrc2 PE=1 SV=1 - [QCR2_MOUSE]	18.32	1	6	6	15	4.32184e+07	7.64566e+07	1.01979e+08	113.36	9.93	3	4	123.38	12.14	4	4	208.257	18.32	6	7	453	48.205	9.24658
P10639	Thioredoxin OS=Mus musculus GN=Txn PE=1 SV=3 - [THIO_MOUSE]	42.86	1	5	5	13	1.97831e+08	2.82418e+08	3.56727e+08	37.5	10.48	1	2	121.82	30.48	4	5	156.26	42.86	5	6	105	11.6676	4.91943
P27659	60S ribosomal protein L3 OS=Mus musculus GN=Rpl3 PE=2 SV=3 - [RL3_MOUSE]	31.51	1	13	13	22	1.44114e+08	1.66862e+08	2.22645e+08	60.0492	11.17	5	5	119.54	14.14	5	5	211.329	26.55	12	12	403	46.0808	10.2134
P18528	Ig heavy chain V region 6.96 OS=Mus musculus PE=4 SV=1 - [HVM57_MOUSE]	19.39	1	1	1	5	1.91264e+08	2.89581e+08	2.95093e+08	46.14	19.39	1	1	119.079	19.39	1	2	96.9164	19.39	1	2	98	11.0003	7.92822
Q9Z2X1	Heterogeneous nuclear ribonucleoprotein F OS=Mus musculus GN=Hnrnpf PE=1 SV=3 - [HNRPF_MOUSE]	21.93	1	4	6	16	1.14686e+08	1.16271e+08	2.33447e+08	172.239	10.6	3	5	118.554	6.51	2	3	365.973	21.93	6	8	415	45.7009	5.49072
O35343	Importin subunit alpha-4 OS=Mus musculus GN=Kpna4 PE=2 SV=1 - [IMA4_MOUSE]	16.51	1	4	4	7	0	2.22746e+07	8.07669e+07					116.736	9.6	2	3	66.097	10.17	3	4	521	57.8867	4.94482
Q3UKZ7	ARL14 effector protein-like OS=Mus musculus GN=Arl14epl PE=2 SV=1 - [A14EL_MOUSE]	49.34	1	6	6	10	0	2.84947e+08	5.71925e+08					116.183	27.63	4	4	204.554	44.08	5	6	152	17.5295	8.38232
A6BLY7	Keratin, type I cytoskeletal 28 OS=Mus musculus GN=Krt28 PE=1 SV=1 - [K1C28_MOUSE]	3.9	8	1	3	11	2.57153e+09	8.91799e+09	30005419982	40.5434	1.95	2	2	116.124	3.9	3	6	99.8519	1.52	1	3	462	50.3151	5.2876
Q9CY58	Plasminogen activator inhibitor 1 RNA-binding protein OS=Mus musculus GN=Serbp1 PE=1 SV=2 - [PAIRB_MOUSE]	23.1	1	9	9	22	1.7878e+08	1.22076e+08	2.2859e+08	129.969	18.18	7	8	116.077	10.81	4	5	217.243	21.62	8	9	407	44.6873	8.54346
P17918	Proliferating cell nuclear antigen OS=Mus musculus GN=Pcna PE=1 SV=2 - [PCNA_MOUSE]	29.89	1	5	5	10	5.02235e+07	7.6612e+07	8.88315e+07	66.5976	8.43	2	2	115.18	19.16	3	4	80.2837	24.14	4	4	261	28.7664	4.76709
Q8VHX6	Filamin-C OS=Mus musculus GN=Flnc PE=1 SV=3 - [FLNC_MOUSE]	4.77	1	4	13	27	2.41218e+08	6.25111e+07	2.24402e+08	310.284	3.85	11	13	115.176	1.36	4	5	224.437	2.68	8	9	2726	290.937	5.94775
Q61029	Lamina-associated polypeptide 2, isoforms beta/delta/epsilon/gamma OS=Mus musculus GN=Tmpo PE=1 SV=4 - [LAP2B_MOUSE]	33.41	2	10	10	15	6.10116e+07	71379789	2.10397e+08	135.98	11.5	4	4	114.707	9.73	3	3	305.878	27.88	8	8	452	50.3421	9.45166
O70325	Phospholipid hydroperoxide glutathione peroxidase, mitochondrial OS=Mus musculus GN=Gpx4 PE=1 SV=4 - [GPX41_MOUSE]	42.13	2	8	8	13	0	1.38339e+08	3.01826e+08					113.89	25.89	4	4	199.74	42.13	8	9	197	22.2149	8.45557
Q5DTW7	Uncharacterized protein KIAA1551 OS=Mus musculus GN=Kiaa1551 PE=2 SV=2 - [K1551_MOUSE]	9.34	1	11	11	17	0	9.07853e+07	1.37916e+08		0			113.829	4.01	5	6	242.112	8.48	10	11	1521	168.939	7.44482
P61358	60S ribosomal protein L27 OS=Mus musculus GN=Rpl27 PE=2 SV=2 - [RL27_MOUSE]	44.85	1	6	6	13	1.49804e+08	1.61926e+08	3.46493e+08	108.525	20.59	3	3	112.184	20.59	3	4	121.441	44.85	6	6	136	15.7877	10.5649
P01843	Ig lambda-1 chain C region OS=Mus musculus PE=1 SV=1 - [LAC1_MOUSE]	50.48	1	3	3	11	4.67999e+08	3.95353e+08	600329197	68.98	32.38	2	3	111.828	50.48	3	5	78.1352	50.48	3	3	105	11.5675	6.26514
Q6IRU2	Tropomyosin alpha-4 chain OS=Mus musculus GN=Tpm4 PE=2 SV=3 - [TPM4_MOUSE]	31.85	1	9	12	25	3.85684e+08	6.93073e+07	3.10772e+08	207.037	30.24	9	11	111.81	20.16	6	6	207.15	21.37	8	8	248	28.4504	4.67822
P14148	60S ribosomal protein L7 OS=Mus musculus GN=Rpl7 PE=2 SV=2 - [RL7_MOUSE]	42.96	1	13	13	26	6.30019e+07	1.83303e+08	2.28269e+08	151.167	24.44	6	6	111.735	27.78	8	10	168.371	34.44	10	10	270	31.3998	10.8872
Q9CZM2	60S ribosomal protein L15 OS=Mus musculus GN=Rpl15 PE=2 SV=4 - [RL15_MOUSE]	38.73	1	7	7	20	1.13567e+08	1.68138e+08	3.35947e+08	83.4233	28.43	5	6	110.34	25	5	6	249.913	31.86	6	8	204	24.1311	11.6196
P09405	Nucleolin OS=Mus musculus GN=Ncl PE=1 SV=2 - [NUCL_MOUSE]	19.94	2	14	14	26	1.841e+08	8.88783e+07	2.1203e+08	413.662	16.83	11	11	110.321	7.36	5	5	260.813	13.86	10	10	707	76.6768	4.75439
Q9CZX8	40S ribosomal protein S19 OS=Mus musculus GN=Rps19 PE=1 SV=3 - [RS19_MOUSE]	37.24	1	6	6	12	1.61267e+08	1.23866e+08	1.56776e+08	101.798	29.66	4	4	109.009	31.72	5	5	101.444	13.79	3	3	145	16.0756	10.4038
P62849	40S ribosomal protein S24 OS=Mus musculus GN=Rps24 PE=1 SV=1 - [RS24_MOUSE]	28.57	1	3	3	6	6.25452e+07	5.39364e+07	1.90971e+08	23.59	8.27	1	1	108.99	28.57	3	3	104.54	20.3	2	2	133	15.4134	10.7847
P49718	DNA replication licensing factor MCM5 OS=Mus musculus GN=Mcm5 PE=2 SV=1 - [MCM5_MOUSE]	12.14	1	8	8	15	7.28517e+07	7.9068e+07	1.82634e+08	108.618	7.09	4	4	108.47	8.87	5	5	139.275	10.5	6	6	733	82.2901	8.42627
Q3UIL6	Pleckstrin homology domain-containing family A member 7 OS=Mus musculus GN=Plekha7 PE=1 SV=2 - [PKHA7_MOUSE]	19.32	1	19	19	34	1.30646e+08	3.66891e+07	1.37198e+08	281.06	17.44	17	19	104.794	3.22	4	4	195.31	9.03	11	11	1118	126.664	9.39307
P62137	Serine/threonine-protein phosphatase PP1-alpha catalytic subunit OS=Mus musculus GN=Ppp1ca PE=1 SV=1 - [PP1A_MOUSE]	47.27	1	5	15	36	6.32445e+08	1.51149e+08	5.05789e+08	444.472	37.88	13	16	103.72	13.94	4	6	444.051	38.18	13	14	330	37.5158	6.32861
P62267	40S ribosomal protein S23 OS=Mus musculus GN=Rps23 PE=2 SV=3 - [RS23_MOUSE]	23.78	1	4	4	17	4.80145e+08	501032191	5.08375e+08	155.708	23.78	4	7	103.716	23.78	4	5	116.748	23.78	4	5	143	15.7977	10.4917
Q8BK67	Protein RCC2 OS=Mus musculus GN=Rcc2 PE=2 SV=1 - [RCC2_MOUSE]	25.38	1	11	11	16	4.48322e+07	8.3883e+07	1.48039e+08	48.6697	6.15	3	3	103.489	9.81	5	5	209.952	18.46	8	8	520	55.9481	8.71924
O08585	Clathrin light chain A OS=Mus musculus GN=Clta PE=1 SV=2 - [CLCA_MOUSE]	18.3	2	6	6	16	6.43203e+07	3.22929e+08	8.77138e+07	45.5567	10.64	3	3	102.371	18.3	6	8	83.08	11.06	4	5	235	25.5885	4.57666
P18527	Ig heavy chain V region 914 OS=Mus musculus PE=1 SV=1 - [HVM56_MOUSE]	16.49	1	1	1	6	1.04035e+08	1.91136e+08	155665856	70.8642	16.49	1	2	100.549	16.49	1	2	79.5674	16.49	1	2	97	10.6543	9.17334
Q69ZR9	Protein FAM208A OS=Mus musculus GN=Fam208a PE=2 SV=2 - [F208A_MOUSE]	1.86	1	3	3	3	0	2.97955e+07	0					100.475	1.86	3	3					1610	181.283	5.66846
Q8BG05	Heterogeneous nuclear ribonucleoprotein A3 OS=Mus musculus GN=Hnrnpa3 PE=1 SV=1 - [ROA3_MOUSE]	16.62	1	3	3	5	6.98571e+07	6.36998e+07	6.21671e+07	92.39	5.8	1	1	100.19	5.8	1	1	114.916	16.62	3	3	379	39.6276	9.01221
Q64331	Unconventional myosin-VI OS=Mus musculus GN=Myo6 PE=1 SV=1 - [MYO6_MOUSE]	19.92	1	22	22	34	1.63829e+08	5.86023e+07	1.27113e+08	370.004	15.49	17	17	100.171	6.32	6	6	186.699	7.98	11	11	1265	146.317	8.85107
P07356	Annexin A2 OS=Mus musculus GN=Anxa2 PE=1 SV=2 - [ANXA2_MOUSE]	16.22	1	5	5	7	0	8.32874e+07	7.19299e+07					99.5633	9.44	3	3	173.914	13.27	4	4	339	38.6518	7.69385
P80314	T-complex protein 1 subunit beta OS=Mus musculus GN=Cct2 PE=1 SV=4 - [TCPB_MOUSE]	16.26	1	7	7	18	4.63057e+07	3.64411e+07	7.1887e+07	138.749	8.22	4	6	98.8332	9.53	4	5	142.905	12.15	5	7	535	57.4411	6.40479
P61514	60S ribosomal protein L37a OS=Mus musculus GN=Rpl37a PE=2 SV=2 - [RL37A_MOUSE]	51.09	1	4	4	11	2.67562e+08	3.61967e+08	2.24517e+08	47.54	21.74	2	3	98.6867	51.09	4	4	132.345	51.09	4	4	92	10.2685	10.4331
Q9DCL9	Multifunctional protein ADE2 OS=Mus musculus GN=Paics PE=1 SV=4 - [PUR6_MOUSE]	8.94	1	3	3	8	0	5.14095e+07	5.42393e+07					98.6671	6.59	2	4	96.49	8.94	3	4	425	46.9761	7.2251
O70456	14-3-3 protein sigma OS=Mus musculus GN=Sfn PE=1 SV=2 - [1433S_MOUSE]	34.27	1	5	8	18	239176943	3.40234e+09	4.89431e+09	44.4244	8.87	3	3	97.9704	25	6	7	98.67	28.63	7	8	248	27.6887	4.77979
P53026	60S ribosomal protein L10a OS=Mus musculus GN=Rpl10a PE=1 SV=3 - [RL10A_MOUSE]	19.82	1	6	6	13	1.03053e+08	1.27445e+08	2.58683e+08	69.7667	12.44	3	3	95.92	16.13	3	4	125.04	16.13	5	6	217	24.9006	9.979
Q9EP97	Sentrin-specific protease 3 OS=Mus musculus GN=Senp3 PE=1 SV=1 - [SENP3_MOUSE]	10.21	1	4	4	4	0	7.19758e+07	67004786					95.3133	7.75	3	3	53.54	2.46	1	1	568	64.3624	8.74854
P62918	60S ribosomal protein L8 OS=Mus musculus GN=Rpl8 PE=2 SV=2 - [RL8_MOUSE]	19.84	1	6	6	11	107273093	8.38473e+07	2.55534e+08	83.3236	7	2	2	94.9767	8.95	3	3	165.939	19.84	6	6	257	28.0073	11.0337
Q9Z1P6	NADH dehydrogenase [ubiquinone] 1 alpha subcomplex subunit 7 OS=Mus musculus GN=Ndufa7 PE=1 SV=3 - [NDUA7_MOUSE]	39.82	1	4	4	8	1.20566e+08	5.41924e+07	1.68111e+08	130.369	30.09	3	3	93.766	31.86	3	3	91.4761	22.12	2	2	113	12.5676	10.1694
Q9WUM4	Coronin-1C OS=Mus musculus GN=Coro1c PE=1 SV=2 - [COR1C_MOUSE]	30.8	1	13	14	28	3.53372e+08	9.53126e+07	3.65418e+08	246.045	25.53	12	13	93.4698	17.51	7	7	203.009	18.14	7	8	474	53.087	7.07861
P61222	ATP-binding cassette sub-family E member 1 OS=Mus musculus GN=Abce1 PE=2 SV=1 - [ABCE1_MOUSE]	11.85	1	6	6	13	2.76909e+07	7.54511e+07	1.40919e+08	60.82	3.67	2	2	92.1633	8.18	4	6	94.65	7.85	4	5	599	67.271	8.33838
P02798	Metallothionein-2 OS=Mus musculus GN=Mt2 PE=1 SV=2 - [MT2_MOUSE]	21.31	1	2	2	9	6.23395e+07	9.30561e+07	1.3797e+08	92.27	21.31	2	3	91.7	21.31	2	3	50.54	21.31	2	3	61	6.11021	7.82568
Q5DW34	Histone-lysine N-methyltransferase EHMT1 OS=Mus musculus GN=Ehmt1 PE=1 SV=2 - [EHMT1_MOUSE]	41.9	1	36	37	65	0	4.59327e+07	2.30178e+09					91.4834	3.78	4	4	1745.7	41.9	37	61	1296	141.909	5.79541
P14869	60S acidic ribosomal protein P0 OS=Mus musculus GN=Rplp0 PE=1 SV=3 - [RLA0_MOUSE]	41.96	1	10	10	24	1.38332e+08	8.75808e+07	3.4199e+08	218.801	35.02	8	9	90.243	20.19	5	5	200.632	35.96	8	10	317	34.1948	6.25244
Q8C0C7	Phenylalanine--tRNA ligase alpha subunit OS=Mus musculus GN=Farsa PE=2 SV=1 - [SYFA_MOUSE]	9.84	1	4	4	6	0	6.28856e+07	8.98279e+07					90.07	5.12	2	2	138.86	9.84	4	4	508	57.5628	8.27979
Q9Z204	Heterogeneous nuclear ribonucleoproteins C1/C2 OS=Mus musculus GN=Hnrnpc PE=1 SV=1 - [HNRPC_MOUSE]	15.02	1	4	4	8	8.0528e+07	6.27471e+07	1.04989e+08	105.354	8.31	2	2	89.8532	8.31	2	2	107.911	15.02	4	4	313	34.3639	5.04639
P62900	60S ribosomal protein L31 OS=Mus musculus GN=Rpl31 PE=2 SV=1 - [RL31_MOUSE]	24.8	1	3	3	7	1.75955e+08	1.66818e+08	3.32484e+08	87.2647	18.4	2	2	89.7624	24.8	3	3	107.279	18.4	2	2	125	14.4539	10.5356
P07724	Serum albumin OS=Mus musculus GN=Alb PE=1 SV=3 - [ALBU_MOUSE]	3.78	1	2	2	4	360825055	848568906	4.46385e+08	83.98	2.14	1	1	89.56	2.14	1	1	89.17	3.78	2	2	608	68.6477	6.07471
Q61171	Peroxiredoxin-2 OS=Mus musculus GN=Prdx2 PE=1 SV=3 - [PRDX2_MOUSE]	27.27	1	5	5	9	0	1.76846e+08	2.91682e+08					89.4543	18.18	4	4	97.0105	27.27	5	5	198	21.7651	5.41455
P17427	AP-2 complex subunit alpha-2 OS=Mus musculus GN=Ap2a2 PE=1 SV=2 - [AP2A2_MOUSE]	5.76	1	2	5	8	1.74927e+07	6.41827e+07	3.64534e+07	27.97	1.28	1	1	88.67	4.48	4	4	90.41	3.3	3	3	938	103.951	6.93213
P80317	T-complex protein 1 subunit zeta OS=Mus musculus GN=Cct6a PE=1 SV=3 - [TCPZ_MOUSE]	10.92	1	4	4	9	2.35826e+07	2.21134e+07	4.73032e+07	88.7272	8.47	3	3	88.4879	6.21	2	2	147.833	10.92	4	4	531	57.9677	7.07861
Q8BG95	Protein phosphatase 1 regulatory subunit 12B OS=Mus musculus GN=Ppp1r12b PE=1 SV=2 - [MYPT2_MOUSE]	6.35	1	2	5	12	2.70972e+08	9.34842e+07	4.2414e+08	188.333	6.35	4	5	88.0134	2.66	2	2	210.361	4.61	4	5	976	108.984	5.74463
P62754	40S ribosomal protein S6 OS=Mus musculus GN=Rps6 PE=1 SV=1 - [RS6_MOUSE]	21.29	1	5	5	10	2.39015e+08	2.29862e+08	3.97271e+08	146.956	16.06	3	3	87.5923	8.03	2	2	193.087	21.29	5	5	249	28.663	10.8433
Q8K4L3	Supervillin OS=Mus musculus GN=Svil PE=1 SV=1 - [SVIL_MOUSE]	13.69	2	22	22	34	1.9765e+08	3.21055e+07	4.86134e+08	525.7	12.86	21	23	87.4482	1.71	3	3	187.065	5.35	8	8	2170	243.011	6.87354
Q9D2Q8	Protein S100-A14 OS=Mus musculus GN=S100a14 PE=2 SV=1 - [S10AE_MOUSE]	21.15	1	2	2	3	0	115132145	7.35856e+07					87.163	21.15	2	2	24.7	6.73	1	1	104	11.5918	5.50342
Q8BFQ4	WD repeat-containing protein 82 OS=Mus musculus GN=Wdr82 PE=1 SV=1 - [WDR82_MOUSE]	2.24	1	1	1	4	0	6319430763	0					86.1365	2.24	1	4		0			313	35.0565	7.69385
Q4VBE8	WD repeat-containing protein 18 OS=Mus musculus GN=Wdr18 PE=1 SV=1 - [WDR18_MOUSE]	6.03	1	2	2	3	0	6.02188e+07	111214683					85.95	6.03	2	2	32.31	2.09	1	1	431	47.181	6.88818
P61161	Actin-related protein 2 OS=Mus musculus GN=Actr2 PE=1 SV=1 - [ARP2_MOUSE]	42.39	1	15	15	35	5.39861e+08	7.90937e+07	3.49955e+08	564.269	42.39	15	19	84.83	6.35	2	2	478.361	22.84	7	14	394	44.7322	6.7417
E9Q634	Unconventional myosin-Ie OS=Mus musculus GN=Myo1e PE=1 SV=1 - [MYO1E_MOUSE]	28.46	2	29	29	52	3.76078e+08	8.42638e+07	3.83307e+08	431.361	19.24	18	22	84.1578	3.88	4	4	496.598	23.76	24	26	1107	126.738	9.0708
P56135	ATP synthase subunit f, mitochondrial OS=Mus musculus GN=Atp5j2 PE=1 SV=3 - [ATPK_MOUSE]	27.27	1	2	2	6	2.04947e+08	1.18941e+08	3.25023e+08	63.15	27.27	2	2	83.61	27.27	2	2	70.7	12.5	1	2	88	10.3374	9.94971
P59999	Actin-related protein 2/3 complex subunit 4 OS=Mus musculus GN=Arpc4 PE=1 SV=3 - [ARPC4_MOUSE]	25.6	1	5	5	13	4.16301e+08	9.4425e+07	3.15916e+08	105.879	25.6	5	5	82.9335	16.07	3	3	113.677	25.6	5	5	168	19.6543	8.42627
P18760	Cofilin-1 OS=Mus musculus GN=Cfl1 PE=1 SV=3 - [COF1_MOUSE]	42.17	2	6	6	14	171594579	7.73063e+07	2.53254e+08	127.693	38.55	5	5	82.5797	22.29	3	3	148.422	42.17	6	6	166	18.5477	8.08936
Q501J6	Probable ATP-dependent RNA helicase DDX17 OS=Mus musculus GN=Ddx17 PE=2 SV=1 - [DDX17_MOUSE]	13.38	1	3	8	11	8.36746e+07	1.08366e+08	1.71225e+08	85.45	3.69	2	2	82.5036	5.23	3	3	157.537	9.85	6	6	650	72.354	8.5874
P02802	Metallothionein-1 OS=Mus musculus GN=Mt1 PE=1 SV=1 - [MT1_MOUSE]	21.31	1	2	2	6	4.4677e+07	3.35556e+07	5.53131e+07	98.01	21.31	2	3	81.49	21.31	2	2	41.56	19.67	1	1	61	6.01316	7.95752
P99028	Cytochrome b-c1 complex subunit 6, mitochondrial OS=Mus musculus GN=Uqcrh PE=1 SV=2 - [QCR6_MOUSE]	20.22	1	1	1	1	0	3.46555e+07	0					80.81	20.22	1	1					89	10.428	4.86865
P04945	Ig kappa chain V-VI region NQ2-6.1 OS=Mus musculus PE=2 SV=1 - [KV6AB_MOUSE]	14.81	1	1	1	3	7.9223e+07	122106568	121405829	122.28	14.81	1	1	80.3	14.81	1	1	115.39	14.81	1	1	108	11.7057	8.83643
Q9WV32	Actin-related protein 2/3 complex subunit 1B OS=Mus musculus GN=Arpc1b PE=1 SV=4 - [ARC1B_MOUSE]	30.11	2	12	12	29	2.90869e+08	6.36658e+07	1.54929e+08	330.887	26.34	11	14	79.8685	12.1	3	3	216.005	28.23	11	12	372	41.0375	8.35303
P59242	Cingulin OS=Mus musculus GN=Cgn PE=1 SV=1 - [CING_MOUSE]	38.37	1	37	39	78	5.15859e+08	57862063	2.92611e+08	1223.42	36.69	37	50	79.2563	4.62	6	6	452.458	19.56	19	22	1191	136.365	5.90967
Q9JIH2	Nuclear pore complex protein Nup50 OS=Mus musculus GN=Nup50 PE=1 SV=3 - [NUP50_MOUSE]	4.08	1	2	2	3	0	4.11974e+07	42306689					79.0824	4.08	2	2	22.92	1.29	1	1	466	49.4546	6.23975
Q8VEK3	Heterogeneous nuclear ribonucleoprotein U OS=Mus musculus GN=Hnrnpu PE=1 SV=1 - [HNRPU_MOUSE]	17.88	1	14	14	24	1.96719e+08	1.13385e+08	2.87834e+08	275.041	14.37	10	11	78.87	5.5	3	4	157.736	12.75	9	9	800	87.8627	6.23975
P46660	Alpha-internexin OS=Mus musculus GN=Ina PE=1 SV=3 - [AINX_MOUSE]	27.15	1	13	15	29	1.6187e+09	6.90192e+08	1508290871	288.036	25.15	13	15	78.77	9.58	5	6	128.013	13.77	8	8	501	55.3493	5.40186
P42932	T-complex protein 1 subunit theta OS=Mus musculus GN=Cct8 PE=1 SV=3 - [TCPQ_MOUSE]	16.61	1	8	8	12	4.63923e+07	5.93353e+07	1.18947e+08	85.3	6.02	3	3	78.6189	4.93	2	2	115.408	14.23	7	7	548	59.5175	5.61768
Q9JM76	Actin-related protein 2/3 complex subunit 3 OS=Mus musculus GN=Arpc3 PE=1 SV=3 - [ARPC3_MOUSE]	45.51	1	10	10	19	7.74066e+08	7.40588e+07	6.4915e+08	173.771	45.51	10	11	78.5767	20.22	3	3	115.12	27.53	5	5	178	20.5113	8.5874
Q02248	Catenin beta-1 OS=Mus musculus GN=Ctnnb1 PE=1 SV=1 - [CTNB1_MOUSE]	33.8	1	15	19	40	2.19703e+08	2.13237e+08	1.98992e+08	443.069	24.71	14	17	78.3882	5.63	5	5	461.872	22.28	15	18	781	85.4162	5.85889
Q6P1F6	Serine/threonine-protein phosphatase 2A 55 kDa regulatory subunit B alpha isoform OS=Mus musculus GN=Ppp2r2a PE=1 SV=1 - [2ABA_MOUSE]	16.11	1	4	5	7	0	9.33285e+07	9.5187e+07					77.34	5.59	2	2	117.576	16.11	5	5	447	51.6595	6.20166
P62889	60S ribosomal protein L30 OS=Mus musculus GN=Rpl30 PE=2 SV=2 - [RL30_MOUSE]	68.7	1	7	7	11	48454120	1.08939e+08	8.14942e+07	44.4923	19.13	2	2	76.9966	47.83	5	5	115.624	31.3	4	4	115	12.7757	9.62744
Q9D898	Actin-related protein 2/3 complex subunit 5-like protein OS=Mus musculus GN=Arpc5l PE=1 SV=1 - [ARP5L_MOUSE]	30.07	1	5	5	11	2.1133e+08	6.37087e+07	1.56807e+08	154.286	30.07	5	5	75.9489	16.34	3	3	96.8771	16.34	3	3	153	16.9698	6.80029
P47911	60S ribosomal protein L6 OS=Mus musculus GN=Rpl6 PE=1 SV=3 - [RL6_MOUSE]	25	1	9	9	20	2.02271e+08	2.36687e+08	3.58686e+08	136.608	22.3	7	7	75.8624	17.91	6	6	110.98	19.93	7	7	296	33.4889	10.6968
Q01320	DNA topoisomerase 2-alpha OS=Mus musculus GN=Top2a PE=1 SV=2 - [TOP2A_MOUSE]	5.3	1	6	6	11	5.42308e+07	1.89322e+07	4.39062e+07	236.571	5.3	6	6	75.6482	1.96	2	2	120.344	2.75	3	3	1528	172.682	8.60205
P62855	40S ribosomal protein S26 OS=Mus musculus GN=Rps26 PE=2 SV=3 - [RS26_MOUSE]	31.3	1	3	3	7	1.0347e+08	1.48017e+08	384585311	63.82	31.3	3	3	75.4967	31.3	3	3	29.46	7.83	1	1	115	13.0071	11.0044
P62862	40S ribosomal protein S30 OS=Mus musculus GN=Fau PE=2 SV=1 - [RS30_MOUSE]	20.34	1	3	3	14	4.84369e+08	6.79511e+08	7.61552e+08	121.472	20.34	3	5	75.4557	20.34	3	4	120.714	20.34	3	5	59	6.64382	12.147
P17751	Triosephosphate isomerase OS=Mus musculus GN=Tpi1 PE=1 SV=4 - [TPIS_MOUSE]	16.39	1	4	4	8	0	72462058	7.94298e+07					74.08	16.39	4	4	65.7067	16.39	4	4	299	32.1713	5.74463
Q6ZWU9	40S ribosomal protein S27 OS=Mus musculus GN=Rps27 PE=1 SV=3 - [RS27_MOUSE]	41.67	1	2	5	11	4.51014e+08	5.12071e+08	7.73934e+08	45.87	10.71	2	2	72.84	10.71	2	3	105.5	40.48	4	6	84	9.45484	9.45166
Q6ZWY3	40S ribosomal protein S27-like OS=Mus musculus GN=Rps27l PE=2 SV=3 - [RS27L_MOUSE]	41.67	1	2	5	13	3.10329e+08	4.0592e+08	8.25582e+08	45.87	25	3	3	72.84	25	3	4	90.82	40.48	4	6	84	9.47087	9.45166
Q8BGY2	Eukaryotic translation initiation factor 5A-2 OS=Mus musculus GN=Eif5a2 PE=2 SV=3 - [IF5A2_MOUSE]	12.42	2	2	2	6	38983597	3.25657e+07	102619857	38.12	7.84	1	1	71.5321	12.42	2	3	61.9027	7.84	1	2	153	16.7822	5.57959
P14733	Lamin-B1 OS=Mus musculus GN=Lmnb1 PE=1 SV=3 - [LMNB1_MOUSE]	14.8	2	8	8	10	0	6.19315e+07	1.43503e+08					71.5293	5.1	3	3	142.107	11.73	6	7	588	66.7448	5.16064
Q8VC57	BTB/POZ domain-containing protein KCTD5 OS=Mus musculus GN=Kctd5 PE=2 SV=1 - [KCTD5_MOUSE]	35.04	2	6	6	17	8.5765e+08	1.04402e+08	2.00886e+08	296.588	32.91	5	8	71.2908	14.96	3	3	222.544	35.04	6	6	234	26.147	5.94775
P17426	AP-2 complex subunit alpha-1 OS=Mus musculus GN=Ap2a1 PE=1 SV=1 - [AP2A1_MOUSE]	4.3	1	1	4	7	1.74927e+07	6.41827e+07	3.87514e+07	27.97	1.23	1	1	71.2867	3.17	3	3	80.1767	3.07	3	3	977	107.596	7.03467
Q8VEM8	Phosphate carrier protein, mitochondrial OS=Mus musculus GN=Slc25a3 PE=1 SV=1 - [MPCP_MOUSE]	17.37	1	7	7	15	1.15909e+08	2.03499e+08	3.17942e+08	116.553	11.76	4	4	71.1401	8.4	3	3	152.746	17.37	7	8	357	39.6065	9.26123
P60843	Eukaryotic initiation factor 4A-I OS=Mus musculus GN=Eif4a1 PE=2 SV=1 - [IF4A1_MOUSE]	27.34	2	10	11	17	2.30559e+07	5.41503e+07	1.71917e+08	76.8067	10.1	4	4	70.6033	8.62	3	3	174.506	25.62	10	10	406	46.1246	5.47803
Q8VIJ6	Splicing factor, proline- and glutamine-rich OS=Mus musculus GN=Sfpq PE=1 SV=1 - [SFPQ_MOUSE]	12.59	1	8	8	11	3.931e+07	6.96501e+07	4.62171e+07	53.57	7.15	4	4	70.4611	4.72	3	3	74.4479	4.86	4	4	699	75.3943	9.43701
Q9CPR4	60S ribosomal protein L17 OS=Mus musculus GN=Rpl17 PE=2 SV=3 - [RL17_MOUSE]	28.8	1	6	6	12	1.67131e+08	1.46573e+08	1.57851e+08	37.61	11.41	2	2	70.4067	11.41	3	3	139.443	23.37	5	7	184	21.4094	10.1841
P01639	Ig kappa chain V-V region MOPC 41 OS=Mus musculus GN=Gm5571 PE=1 SV=1 - [KV5A7_MOUSE]	15.38	2	2	2	4	1.26995e+08	1.24369e+08	142629538	33.21	4.62	1	1	69.8207	15.38	2	2	52.7	10.77	1	1	130	14.302	5.47803
P47915	60S ribosomal protein L29 OS=Mus musculus GN=Rpl29 PE=2 SV=2 - [RL29_MOUSE]	25	1	5	5	12	2.37718e+08	2.00803e+08	1.16778e+08	65.7	25	5	6	68.4653	18.75	3	3	70.088	12.5	3	3	160	17.5759	11.8394
P62082	40S ribosomal protein S7 OS=Mus musculus GN=Rps7 PE=2 SV=1 - [RS7_MOUSE]	29.9	1	4	4	10	9.72398e+07	6.43801e+07	1.03685e+08	120.82	15.98	2	3	67.94	23.71	3	3	153.06	22.16	3	4	194	22.1133	10.0962
P62852	40S ribosomal protein S25 OS=Mus musculus GN=Rps25 PE=2 SV=1 - [RS25_MOUSE]	37.6	1	6	6	16	2.33485e+08	2.36006e+08	4.34958e+08	139.569	36	5	6	67.7623	28.8	5	5	113.459	28	4	5	125	13.7337	10.1108
P01642	Ig kappa chain V-V region L7 (Fragment) OS=Mus musculus GN=Gm10881 PE=1 SV=1 - [KV5A9_MOUSE]	10.43	1	1	1	2	0	202599592	1.67819e+08					67.3	10.43	1	1	61.27	10.43	1	1	115	12.6072	5.93506
Q8R081	Heterogeneous nuclear ribonucleoprotein L OS=Mus musculus GN=Hnrnpl PE=1 SV=2 - [HNRPL_MOUSE]	9.39	1	5	5	7	6.87938e+06	5.17776e+07	9.25787e+07	22.56	1.88	1	1	67.0067	4.1	2	3	45.2633	5.29	3	3	586	63.9233	8.104
Q3UEB3	Poly(U)-binding-splicing factor PUF60 OS=Mus musculus GN=Puf60 PE=2 SV=2 - [PUF60_MOUSE]	12.77	1	4	4	7	104602837	7.28249e+07	1.37568e+08	82.0247	5.67	2	2	66.8463	10.99	3	3	87.6161	6.74	2	2	564	60.2108	5.2876
Q921F2	TAR DNA-binding protein 43 OS=Mus musculus GN=Tardbp PE=1 SV=1 - [TADBP_MOUSE]	24.15	1	7	7	8	0	8.03049e+07	7.93795e+07					66.09	4.35	1	1	198.913	24.15	7	7	414	44.5193	6.69775
Q9Z148	Histone-lysine N-methyltransferase EHMT2 OS=Mus musculus GN=Ehmt2 PE=1 SV=2 - [EHMT2_MOUSE]	42.44	1	45	46	70	0	4.62036e+07	4.19879e+09					65.63	2.22	3	3	2087.1	42.44	46	67	1263	137.952	5.8335
Q61699	Heat shock protein 105 kDa OS=Mus musculus GN=Hsph1 PE=1 SV=2 - [HS105_MOUSE]	7.23	2	4	6	10	0	4.83296e+07	3.47193e+09					63.87	3.73	3	4	95.555	5.59	5	6	858	96.3464	5.52881
G5E870	E3 ubiquitin-protein ligase TRIP12 OS=Mus musculus GN=Trip12 PE=1 SV=1 - [TRIPC_MOUSE]	3.8	1	6	6	10	2.35995e+07	23513311	2.05419e+07	105.5	3.16	5	5	63.22	1.19	2	2	55.8403	1.68	3	3	2025	223.988	8.35303
P63276	40S ribosomal protein S17 OS=Mus musculus GN=Rps17 PE=1 SV=2 - [RS17_MOUSE]	32.59	1	3	3	8	8.1865e+07	1.01635e+08	1.01167e+08	96.0597	23.7	2	2	63.13	16.3	2	3	120.462	23.7	2	3	135	15.5144	9.84717
Q9CQ69	Cytochrome b-c1 complex subunit 8 OS=Mus musculus GN=Uqcrq PE=1 SV=3 - [QCR8_MOUSE]	41.46	1	5	5	11	8.55225e+07	1.05978e+08	1.55361e+08	59.12	23.17	2	2	63.1033	32.93	4	4	82.3448	41.46	5	5	82	9.76211	10.2573
P04940	Ig kappa chain V-VI region NQ2-17.4.1 OS=Mus musculus PE=4 SV=1 - [KV6A6_MOUSE]	14.95	10	3	3	5	1.77029e+08	1.49726e+08	0	41.94	14.02	2	2	62.9545	14.95	3	3					107	11.5536	9.36377
P63323	40S ribosomal protein S12 OS=Mus musculus GN=Rps12 PE=1 SV=2 - [RS12_MOUSE]	39.39	1	6	6	17	132761491	1.90651e+08	3.45093e+09	136.893	35.61	4	5	62.68	25.76	4	4	228.393	39.39	6	8	132	14.5156	7.23975
P27661	Histone H2A.x OS=Mus musculus GN=H2afx PE=1 SV=2 - [H2AX_MOUSE]	32.17	2	2	5	20	11086020923	5.3943e+09	1.26307e+10	204.633	32.17	5	8	62.1271	16.08	3	3	177.837	32.17	5	9	143	15.1334	10.7407
Q9D1I6	39S ribosomal protein L14, mitochondrial OS=Mus musculus GN=Mrpl14 PE=2 SV=1 - [RM14_MOUSE]	37.93	1	4	4	10	7.59633e+07	5.4908e+07	8.12283e+07	27.5817	24.83	3	3	62.12	31.72	3	3	86.41	37.93	4	4	145	15.8644	10.9897
P14206	40S ribosomal protein SA OS=Mus musculus GN=Rpsa PE=1 SV=4 - [RSSA_MOUSE]	12.88	1	3	3	7	7.06991e+07	9.94358e+07	9.11419e+07	64.1343	7.12	2	2	61.9743	7.12	2	2	112.283	12.88	3	3	295	32.8174	4.86865
Q6PDM2	Serine/arginine-rich splicing factor 1 OS=Mus musculus GN=Srsf1 PE=1 SV=3 - [SRSF1_MOUSE]	26.21	2	7	7	11	1.00136e+08	6.18232e+07	8.5261e+07	58.5264	14.52	4	4	61.371	8.06	2	3	81.4586	11.69	3	4	248	27.7278	10.3599
Q791V5	Mitochondrial carrier homolog 2 OS=Mus musculus GN=Mtch2 PE=1 SV=1 - [MTCH2_MOUSE]	7.26	1	2	2	3	0	6.74705e+07	7.79631e+07					60.74	7.26	2	2	38.24	2.97	1	1	303	33.477	8.25049
P52480	Pyruvate kinase isozymes M1/M2 OS=Mus musculus GN=Pkm PE=1 SV=4 - [KPYM_MOUSE]	4.52	1	2	2	4	0	9.66602e+07	1.27048e+08					60.69	4.52	2	2	25.86	4.52	2	2	531	57.808	7.47412
Q8VDM4	26S proteasome non-ATPase regulatory subunit 2 OS=Mus musculus GN=Psmd2 PE=1 SV=1 - [PSMD2_MOUSE]	2.97	1	2	2	4	0	2.73896e+07	40553043	20.47	1.65	1	1	60.11	1.32	1	1	78.138	2.97	2	2	908	100.139	5.17334
Q8K019	Bcl-2-associated transcription factor 1 OS=Mus musculus GN=Bclaf1 PE=1 SV=2 - [BCLF1_MOUSE]	3.37	1	3	3	8	4.71428e+07	5.40165e+07	9.51072e+07	74.18	3.37	3	4	59.8275	1.63	2	2	57.9833	1.63	2	2	919	105.939	9.99365
P61255	60S ribosomal protein L26 OS=Mus musculus GN=Rpl26 PE=2 SV=1 - [RL26_MOUSE]	33.1	2	8	8	15	1.96311e+08	1.76833e+08	3.38198e+08	82.7189	32.41	6	6	59.7411	17.24	3	3	113.965	28.28	6	6	145	17.2475	10.5503
P86048	60S ribosomal protein L10-like OS=Mus musculus GN=Rpl10l PE=2 SV=1 - [RL10L_MOUSE]	41.59	2	10	10	22	1.71257e+08	1.66668e+08	3.89989e+08	149.11	40.19	8	8	58.9135	15.89	5	5	226.282	38.79	9	9	214	24.5419	10.1108
P62911	60S ribosomal protein L32 OS=Mus musculus GN=Rpl32 PE=2 SV=2 - [RL32_MOUSE]	41.48	2	5	5	10	1.07215e+08	7.72676e+07	2.45247e+08	83.5344	34.81	4	4	58.77	16.3	2	2	50.4	23.7	3	4	135	15.8498	11.3267
Q99N93	39S ribosomal protein L16, mitochondrial OS=Mus musculus GN=Mrpl16 PE=2 SV=1 - [RM16_MOUSE]	18.73	1	4	4	6	5.30324e+07	1.05133e+07	6.31894e+07	69.9013	14.74	3	3	58.13	6.37	1	1	70.2926	10.36	2	2	251	28.7851	10.272
Q9D1G1	Ras-related protein Rab-1B OS=Mus musculus GN=Rab1b PE=1 SV=1 - [RAB1B_MOUSE]	8.46	8	2	2	3	0	3.32317e+07	9.12758e+07					58.1084	8.46	2	2	26.8	5.47	1	1	201	22.1732	5.73193
Q922W5	Pyrroline-5-carboxylate reductase 1, mitochondrial OS=Mus musculus GN=Pycr1 PE=1 SV=1 - [P5CR1_MOUSE]	3.56	2	1	1	1	0	2.53226e+07	0					58.1	3.56	1	1					309	32.3529	6.85889
P18525	Ig heavy chain V region 5-84 OS=Mus musculus PE=1 SV=1 - [HVM54_MOUSE]	13.68	1	1	1	2	0	1.65879e+08	160561709					57.99	13.68	1	1	53.08	13.68	1	1	117	12.8635	8.88037
P53996	Cellular nucleic acid-binding protein OS=Mus musculus GN=Cnbp PE=2 SV=2 - [CNBP_MOUSE]	8.43	1	1	1	3	42007241	5.62756e+07	8.22936e+07	56.54	8.43	1	1	57.62	8.43	1	1	54.21	8.43	1	1	178	19.5786	7.57666
Q60865	Caprin-1 OS=Mus musculus GN=Caprin1 PE=1 SV=2 - [CAPR1_MOUSE]	2.55	1	2	2	4	5.22874e+07	7.1533e+07	0	70.79	2.55	2	2	57.42	1.56	1	1	63.58	1.56	1	1	707	78.1208	5.24951
Q60931	Voltage-dependent anion-selective channel protein 3 OS=Mus musculus GN=Vdac3 PE=1 SV=1 - [VDAC3_MOUSE]	10.6	1	1	2	2	0	25230971	2.94628e+07					57.15	7.07	1	1	58.37	3.53	1	1	283	30.7334	8.79248
P0C0S6	Histone H2A.Z OS=Mus musculus GN=H2afz PE=1 SV=2 - [H2AZ_MOUSE]	46.09	2	2	4	11	1.13334e+10	5.60257e+09	1.29447e+10	116.496	46.09	4	4	57.1337	23.44	3	3	100.034	23.44	3	4	128	13.5446	10.5796
Q60749	KH domain-containing, RNA-binding, signal transduction-associated protein 1 OS=Mus musculus GN=Khdrbs1 PE=1 SV=2 - [KHDR1_MOUSE]	4.51	3	2	2	7	3.21223e+07	3.43766e+07	3.305e+07	36.04	4.51	2	3	56.9	4.51	2	2	39.13	4.51	2	2	443	48.3404	8.71924
O08807	Peroxiredoxin-4 OS=Mus musculus GN=Prdx4 PE=1 SV=1 - [PRDX4_MOUSE]	9.49	1	1	3	7	1.23752e+08	1.20898e+08	3.61725e+08	57.3261	6.93	2	2	56.8961	9.49	3	3	67.6661	6.93	2	2	274	31.0331	7.15186
P01638	Ig kappa chain V-V region L6 (Fragment) OS=Mus musculus PE=4 SV=1 - [KV5A6_MOUSE]	28.7	2	2	2	5	127016950	64678023	137321928	121.448	28.7	2	2	56.85	15.65	1	1	99.5651	28.7	2	2	115	12.9774	7.81104
Q3U9G9	Lamin-B receptor OS=Mus musculus GN=Lbr PE=1 SV=2 - [LBR_MOUSE]	5.59	1	3	3	5	0	3.71979e+07	6.37652e+07					56.29	4.47	2	2	83.0267	5.59	3	3	626	71.3945	9.36377
O55143	Sarcoplasmic/endoplasmic reticulum calcium ATPase 2 OS=Mus musculus GN=Atp2a2 PE=1 SV=2 - [AT2A2_MOUSE]	4.02	2	3	3	5	27363706	4.19717e+07	5.5273e+07	50.26	1.44	1	1	55.81	2.97	2	2	103.26	2.49	2	2	1044	114.784	5.33838
Q8VC52	RNA-binding protein with multiple splicing 2 OS=Mus musculus GN=Rbpms2 PE=1 SV=1 - [RBPS2_MOUSE]	6.8	1	1	1	2	0	51440998	6.92779e+07					55.7	6.8	1	1	31.19	6.8	1	1	206	22.4485	8.41162
P62274	40S ribosomal protein S29 OS=Mus musculus GN=Rps29 PE=2 SV=2 - [RS29_MOUSE]	46.43	1	3	3	18	9.42142e+08	966561056	1.07652e+09	90.35	46.43	3	7	55.5	46.43	3	5	101.94	46.43	3	6	56	6.6723	10.1255
Q8K4L4	Protein POF1B OS=Mus musculus GN=Pof1b PE=1 SV=3 - [POF1B_MOUSE]	1.87	1	1	1	2	0	3.18666e+07	2.58778e+07					55.27	1.87	1	1	45	1.87	1	1	587	67.7425	6.22705
P97762	Retinitis pigmentosa 9 protein homolog OS=Mus musculus GN=rp9 PE=1 SV=1 - [RP9_MOUSE]	24.88	1	5	5	11	7.84454e+07	8.94614e+07	6.86915e+07	71.92	19.72	4	5	54.98	10.8	2	2	79.71	19.72	4	4	213	25.246	9.83252
O09106	Histone deacetylase 1 OS=Mus musculus GN=Hdac1 PE=1 SV=1 - [HDAC1_MOUSE]	7.26	2	4	4	7	57028466	5.37805e+07	6.39613e+07	19.3264	3.73	2	2	54.8764	3.11	2	2	59.7565	4.77	3	3	482	55.0397	5.47803
P62751	60S ribosomal protein L23a OS=Mus musculus GN=Rpl23a PE=1 SV=1 - [RL23A_MOUSE]	39.1	1	5	5	10	8.48366e+07	2.39922e+08	2.38629e+08	129.25	39.1	5	5	54.77	8.33	1	1	134	25	3	4	156	17.6841	10.4478
Q6ZWV7	60S ribosomal protein L35 OS=Mus musculus GN=Rpl35 PE=2 SV=1 - [RL35_MOUSE]	26.83	1	4	4	9	1.25705e+08	8.48786e+07	1.94316e+08	38.8967	18.7	3	3	54.7233	26.02	3	3	40.54	26.02	3	3	123	14.5436	11.0483
G3X9C2	F-box only protein 50 OS=Mus musculus GN=Nccrp1 PE=2 SV=2 - [FBX50_MOUSE]	4.14	1	1	1	2	0	8.329e+07	1.01334e+08					54.19	4.14	1	1	44.82	4.14	1	1	266	30.3886	7.12256
Q8R3Y5	Uncharacterized protein C19orf47 homolog OS=Mus musculus PE=2 SV=2 - [CS047_MOUSE]	3.87	1	1	1	3	9.15331e+06	1.74867e+07	1.8694e+07	25.33	3.87	1	1	53.9	3.87	1	1	62.8	3.87	1	1	413	44.3824	10.3745
Q9Z103	Activity-dependent neuroprotector homeobox protein OS=Mus musculus GN=Adnp PE=2 SV=1 - [ADNP_MOUSE]	6.52	1	4	4	4	0	2.00864e+07	0					53.64	6.52	4	4					828	92.0051	6.06201
P01636	Ig kappa chain V-V region MOPC 149 OS=Mus musculus PE=1 SV=1 - [KV5A4_MOUSE]	25.93	1	2	2	4	1.77359e+08	2.65343e+08	0	66.2	25.93	2	2	53.26	25.93	2	2					108	12.0229	7.28369
P14094	Sodium/potassium-transporting ATPase subunit beta-1 OS=Mus musculus GN=Atp1b1 PE=1 SV=1 - [AT1B1_MOUSE]	3.62	1	1	1	1	0	1.04194e+07	0					53.02	3.62	1	1					304	35.172	8.646
Q60972	Histone-binding protein RBBP4 OS=Mus musculus GN=Rbbp4 PE=1 SV=5 - [RBBP4_MOUSE]	8.47	2	4	4	8	7.35072e+07	4.98216e+07	8.89319e+07	51.7609	6.82	3	3	52.9861	5.65	3	3	38.79	3.53	2	2	425	47.6261	4.89404
P17897	Lysozyme C-1 OS=Mus musculus GN=Lyz1 PE=1 SV=1 - [LYZ1_MOUSE]	12.16	1	2	2	2	0	6.92962e+07	0					52.73	12.16	2	2					148	16.7834	9.40771
Q9D883	Splicing factor U2AF 35 kDa subunit OS=Mus musculus GN=U2af1 PE=1 SV=4 - [U2AF1_MOUSE]	11.3	1	2	2	4	5.69507e+07	4.65324e+07	93016340	57.03	11.3	2	2	52.46	5.44	1	1	78.09	5.44	1	1	239	27.7974	8.80713
Q9JKV1	Proteasomal ubiquitin receptor ADRM1 OS=Mus musculus GN=Adrm1 PE=1 SV=2 - [ADRM1_MOUSE]	5.41	1	2	2	3	0	4.61115e+07	63969295					52.1234	5.41	2	2	45.84	3.93	1	1	407	42.0337	5.07178
Q7TSG5	SH3 domain-containing protein 21 OS=Mus musculus GN=Sh3d21 PE=1 SV=1 - [SH321_MOUSE]	1.64	1	1	1	8	18433688525	13584104744	21042255038	46.2218	1.64	1	3	52.0086	1.64	1	3	37.1949	1.64	1	2	549	60.2869	8.26514
P62305	Small nuclear ribonucleoprotein E OS=Mus musculus GN=Snrpe PE=1 SV=1 - [RUXE_MOUSE]	11.96	1	1	1	3	3.96501e+07	19902948	71975645	43.92	11.96	1	1	51.82	11.96	1	1	40.61	11.96	1	1	92	10.7966	9.43701
Q9JM93	ADP-ribosylation factor-like protein 6-interacting protein 4 OS=Mus musculus GN=Arl6ip4 PE=1 SV=1 - [AR6P4_MOUSE]	10.92	1	2	2	5	3.086e+07	2.36533e+07	33045608	81.9351	10.92	2	2	51.47	10.92	2	2	61.03	6.99	1	1	229	25.5095	11.1948
P97434	Myosin phosphatase Rho-interacting protein OS=Mus musculus GN=Mprip PE=1 SV=2 - [MPRIP_MOUSE]	38.28	1	30	30	49	2.63374e+08	7.56986e+07	1.53513e+08	773.525	37.21	28	32	51.4147	1.76	2	2	416.574	18.36	13	15	1024	116.337	6.21436
Q6DFW4	Nucleolar protein 58 OS=Mus musculus GN=Nop58 PE=1 SV=1 - [NOP58_MOUSE]	16.79	1	7	7	11	1.04443e+09	95792276	7.01284e+08	49.93	3.92	2	2	51.1468	7.65	3	3	131.726	14.37	6	6	536	60.3047	8.33838
Q9D3D9	ATP synthase subunit delta, mitochondrial OS=Mus musculus GN=Atp5d PE=1 SV=1 - [ATPD_MOUSE]	8.33	1	1	1	2	0	1.14256e+07	3.62598e+07					50.89	8.33	1	1	52.77	8.33	1	1	168	17.5891	5.08447
Q8BH44	Coronin-2B OS=Mus musculus GN=Coro2b PE=2 SV=2 - [COR2B_MOUSE]	14.58	1	6	6	11	8.9814e+07	2.37822e+07	1.11034e+08	93.4014	10.42	4	4	50.4339	4.79	2	2	134.597	11.88	5	5	480	54.9012	8.26514
P08553	Neurofilament medium polypeptide OS=Mus musculus GN=Nefm PE=1 SV=4 - [NFM_MOUSE]	2.36	1	1	3	9	1.57126e+09	1.02065e+09	2.21136e+09	50.2737	2.36	3	4	50.32	1.42	2	3	23.91	1.42	2	2	848	95.8586	4.76709
Q9D5D8	Chromodomain Y-like protein 2 OS=Mus musculus GN=Cdyl2 PE=1 SV=1 - [CDYL2_MOUSE]	10.34	1	5	5	6	0	2.67508e+07	4.60076e+07					50.28	3.38	2	2	115.66	8.15	4	4	503	56.1068	8.646
Q61316	Heat shock 70 kDa protein 4 OS=Mus musculus GN=Hspa4 PE=1 SV=1 - [HSP74_MOUSE]	9.16	2	5	7	8	0	6.15595e+07	7.37089e+07					49.6	5.11	4	4	90.9818	5.11	4	4	841	94.0733	5.23682
Q9CR57	60S ribosomal protein L14 OS=Mus musculus GN=Rpl14 PE=2 SV=3 - [RL14_MOUSE]	25.35	1	6	6	10	1.32693e+08	281641798	3.34857e+08	65.9175	14.29	3	3	48.53	5.99	1	1	118.205	20.74	5	6	217	23.5492	11.019
P83882	60S ribosomal protein L36a OS=Mus musculus GN=Rpl36a PE=2 SV=2 - [RL36A_MOUSE]	14.15	1	2	2	6	9.6808e+07	1.33862e+08	1.79386e+08	40.3023	14.15	2	2	48.0723	14.15	2	2	43.3333	14.15	2	2	106	12.4328	10.5796
Q60930	Voltage-dependent anion-selective channel protein 2 OS=Mus musculus GN=Vdac2 PE=1 SV=2 - [VDAC2_MOUSE]	14.24	1	4	4	5	0	6.48974e+07	6.77668e+07					47.65	6.78	2	2	93.5595	11.53	3	3	295	31.7126	7.48877
Q8CI43	Myosin light chain 6B OS=Mus musculus GN=Myl6b PE=2 SV=1 - [MYL6B_MOUSE]	30.92	1	4	5	11	1.42823e+10	17918543242	1.15739e+10	122.76	17.87	3	5	47.41	6.28	1	1	163.19	30.92	5	5	207	22.7347	5.52881
Q6R891	Neurabin-2 OS=Mus musculus GN=Ppp1r9b PE=1 SV=1 - [NEB2_MOUSE]	15.79	1	12	12	18	207117424	3.39753e+07	2.03434e+08	193.55	10.16	7	7	46.9939	2.82	2	2	334.932	12	8	9	817	89.4657	4.91943
Q6P5D8	Structural maintenance of chromosomes flexible hinge domain-containing protein 1 OS=Mus musculus GN=Smchd1 PE=1 SV=2 - [SMHD1_MOUSE]	1.99	1	3	3	5	0	3.92509e+07	4.82091e+07					46.91	1.2	2	2	54.98	1.99	3	3	2007	225.506	7.23975
Q9QYJ0	DnaJ homolog subfamily A member 2 OS=Mus musculus GN=Dnaja2 PE=1 SV=1 - [DNJA2_MOUSE]	8.25	1	4	4	6	38104307	9.46844e+07	9.79745e+07	53.37	3.16	1	1	46.85	3.16	1	1	82.6358	8.25	4	4	412	45.7166	6.48096
O55022	Membrane-associated progesterone receptor component 1 OS=Mus musculus GN=Pgrmc1 PE=1 SV=4 - [PGRC1_MOUSE]	7.18	2	2	2	4	0	2.16602e+07	2.57304e+07					46.8133	7.18	2	2	35.6933	7.18	2	2	195	21.6808	4.70361
Q9JKF1	Ras GTPase-activating-like protein IQGAP1 OS=Mus musculus GN=Iqgap1 PE=1 SV=2 - [IQGA1_MOUSE]	2.72	1	4	4	6	1.56432e+07	3.78179e+07	3.81673e+07	67.3492	1.21	2	2	46.74	1.09	1	1	105.281	2.11	3	3	1657	188.624	6.48096
P01634	Ig kappa chain V-V region MOPC 21 OS=Mus musculus PE=1 SV=1 - [KV5A2_MOUSE]	11.76	2	1	2	4	0	2.41782e+08	2.57639e+08					46.36	11.76	2	2	60.3819	11.76	2	2	136	14.8922	6.75635
P01644	Ig kappa chain V-V region HP R16.7 OS=Mus musculus PE=1 SV=1 - [KV5AB_MOUSE]	35.19	6	1	3	8	1.21673e+08	1.10732e+08	1.18723e+08	39.2	25	2	2	46.25	35.19	3	3	54.0667	25	2	3	108	11.9029	7.97217
P84099	60S ribosomal protein L19 OS=Mus musculus GN=Rpl19 PE=1 SV=1 - [RL19_MOUSE]	21.94	1	6	6	14	8.9637e+07	9.54089e+07	1.66169e+08	57.8935	9.18	4	4	45.5986	5.61	3	4	124.459	21.94	6	6	196	23.4512	11.4731
P26516	26S proteasome non-ATPase regulatory subunit 7 OS=Mus musculus GN=Psmd7 PE=1 SV=2 - [PSD7_MOUSE]	9.35	1	2	2	4	1.13367e+07	1.6461e+07	2.98481e+07	33.33	5.3	1	1	45.12	5.3	1	1	56.42	9.35	2	2	321	36.5172	6.771
P17225	Polypyrimidine tract-binding protein 1 OS=Mus musculus GN=Ptbp1 PE=1 SV=2 - [PTBP1_MOUSE]	5.31	3	2	2	6	8.75371e+07	53013550	40919019	26.12	5.31	2	2	45.0832	5.31	2	2	39.3	3.8	1	2	527	56.443	8.33838
P63037	DnaJ homolog subfamily A member 1 OS=Mus musculus GN=Dnaja1 PE=1 SV=1 - [DNJA1_MOUSE]	9.82	1	4	4	7	1.4349e+07	2.60954e+07	8.33826e+07	51.76	2.52	1	1	44.91	4.28	2	2	52.2818	9.82	4	4	397	44.8395	7.07861
Q3TWW8	Serine/arginine-rich splicing factor 6 OS=Mus musculus GN=Srsf6 PE=2 SV=1 - [SRSF6_MOUSE]	4.72	2	1	2	4	122276445	103405452	9.88149e+07	32.04	2.65	1	1	44.84	2.65	1	1	41.1671	4.72	2	2	339	39.0021	11.4585
O35326	Serine/arginine-rich splicing factor 5 OS=Mus musculus GN=Srsf5 PE=1 SV=2 - [SRSF5_MOUSE]	10.41	2	2	3	5	71306385	103405452	2.45204e+08	58.3138	7.43	2	2	44.84	3.35	1	1	32.95	6.32	2	2	269	30.8731	11.561
P19253	60S ribosomal protein L13a OS=Mus musculus GN=Rpl13a PE=1 SV=4 - [RL13A_MOUSE]	12.81	1	4	4	8	1.01918e+08	1.16112e+08	193561273	51.944	9.85	3	3	44.66	6.9	2	2	74.0411	9.85	3	3	203	23.4493	11.019
Q62093	Serine/arginine-rich splicing factor 2 OS=Mus musculus GN=Srsf2 PE=1 SV=4 - [SRSF2_MOUSE]	3.62	1	1	1	2	4.56563e+07	51585014	0	44.38	3.62	1	1	44.54	3.62	1	1					221	25.4612	11.854
P11440	Cyclin-dependent kinase 1 OS=Mus musculus GN=Cdk1 PE=1 SV=3 - [CDK1_MOUSE]	12.79	28	4	4	9	2108416163	4.1919e+08	3.98432e+09	31.37	5.72	2	2	43.89	10.1	3	3	63.7535	12.79	4	4	297	34.085	8.42627
P01783	Ig heavy chain V region MOPC 21 (Fragment) OS=Mus musculus PE=1 SV=1 - [HVM16_MOUSE]	8.09	1	1	1	3	74238191	73718605	1.32428e+08	47.8	8.09	1	1	43.69	8.09	1	1	48.96	8.09	1	1	136	15.0614	8.6167
P01635	Ig kappa chain V-V region K2 (Fragment) OS=Mus musculus PE=1 SV=1 - [KV5A3_MOUSE]	27.83	1	3	3	5	50138606	8.72423e+07	261917067	35.36	8.7	1	1	43.61	16.52	2	2	71.39	20	2	2	115	12.5733	8.30908
Q9WTQ5	A-kinase anchor protein 12 OS=Mus musculus GN=Akap12 PE=1 SV=1 - [AKA12_MOUSE]	1.78	1	2	2	2	0	2.61438e+07	2.61868e+07					42.73	0.89	1	1	22.28	0.89	1	1	1684	180.586	4.43701
P80318	T-complex protein 1 subunit gamma OS=Mus musculus GN=Cct3 PE=1 SV=1 - [TCPG_MOUSE]	8.07	1	5	5	10	1.35661e+08	8.87017e+07	102247897	62.9589	4.59	3	3	42.3537	4.77	3	3	107.845	6.79	4	4	545	60.5914	6.69775
Q62191	E3 ubiquitin-protein ligase TRIM21 OS=Mus musculus GN=Trim21 PE=1 SV=1 - [RO52_MOUSE]	18.72	1	11	11	17	3.40959e+08	6.37587e+07	1.50463e+08	162.005	16.6	10	10	42.1712	6.38	3	3	112.95	7.66	4	4	470	54.1399	7.07861
P54276	DNA mismatch repair protein Msh6 OS=Mus musculus GN=Msh6 PE=1 SV=3 - [MSH6_MOUSE]	4.34	1	5	5	5	1.41836e+07	6.89795e+06	3.78879e+07	34.29	1.69	2	2	41.96	0.88	1	1	66.44	1.77	2	2	1358	150.989	6.72705
P01753	Ig heavy chain V region 186-1 OS=Mus musculus PE=4 SV=2 - [HVM09_MOUSE]	18.8	6	2	2	5	62776558	4.72347e+07	7.03932e+07	41.47	12.82	1	1	41.9363	18.8	2	3	28.24	12.82	1	1	117	12.8813	9.12939
Q9Z0U1	Tight junction protein ZO-2 OS=Mus musculus GN=Tjp2 PE=1 SV=2 - [ZO2_MOUSE]	23.56	3	28	28	45	3.72542e+08	4.53385e+07	1.89492e+08	654.877	21.77	26	31	41.7	3.26	3	3	286.629	12.08	11	11	1167	131.2	6.78564
P47955	60S acidic ribosomal protein P1 OS=Mus musculus GN=Rplp1 PE=1 SV=1 - [RLA1_MOUSE]	14.04	1	1	1	3	262050665	1.63359e+08	270965835	31.78	14.04	1	1	41.65	14.04	1	1	44.24	14.04	1	1	114	11.4677	4.32275
P14873	Microtubule-associated protein 1B OS=Mus musculus GN=Map1b PE=1 SV=2 - [MAP1B_MOUSE]	0.81	1	2	2	3	0	1.59493e+07	5.63237e+07					41.58	0.57	1	1	41.25	0.81	2	2	2464	270.089	4.83057
Q8VD72	Tetratricopeptide repeat protein 8 OS=Mus musculus GN=Ttc8 PE=2 SV=1 - [TTC8_MOUSE]	1.17	2	1	1	1	0	7.3516e+07	0					41.57	1.17	1	1					515	58.4024	6.91748
P48678	Prelamin-A/C OS=Mus musculus GN=Lmna PE=1 SV=2 - [LMNA_MOUSE]	1.5	1	1	1	1	0	10960402	0					41.56	1.5	1	1					665	74.1927	6.97607
Q8R080	G2 and S phase-expressed protein 1 OS=Mus musculus GN=Gtse1 PE=1 SV=2 - [GTSE1_MOUSE]	4.99	1	2	2	3	0	7.86293e+06	3.94901e+07					41.41	2.29	1	1	81.68	4.99	2	2	741	78.7034	9.39307
Q9CPW4	Actin-related protein 2/3 complex subunit 5 OS=Mus musculus GN=Arpc5 PE=2 SV=3 - [ARPC5_MOUSE]	60.26	1	5	5	7	1.58858e+08	1.46219e+07	196546655	141.008	47.68	4	4	41.17	3.97	1	1	108.987	20.53	2	2	151	16.2783	5.66846
Q68FE8	Zinc finger protein 280D OS=Mus musculus GN=Znf280d PE=2 SV=1 - [Z280D_MOUSE]	0.62	1	1	1	3	1.1721e+08	1.0681e+08	106598595	27.25	0.62	1	1	41.1	0.62	1	1	41.05	0.62	1	1	974	107.767	6.84424
P57016	Ladinin-1 OS=Mus musculus GN=Lad1 PE=1 SV=1 - [LAD1_MOUSE]	3.98	1	2	2	4	3.09429e+07	6.02358e+07	97765880	54.3523	3.98	2	2	40.69	2.08	1	1	53.14	2.08	1	1	528	58.8289	9.72998
Q9WTX5	S-phase kinase-associated protein 1 OS=Mus musculus GN=Skp1 PE=1 SV=3 - [SKP1_MOUSE]	4.91	1	1	1	2	3.166e+07	4.98159e+07	0	32.38	4.91	1	1	40.45	4.91	1	1					163	18.6603	4.53857
Q64291	Keratin, type I cytoskeletal 12 OS=Mus musculus GN=Krt12 PE=1 SV=2 - [K1C12_MOUSE]	1.64	1	1	1	1	0	8.04077e+07	0					40.18	1.64	1	1					487	52.4318	4.81787
P27048	Small nuclear ribonucleoprotein-associated protein B OS=Mus musculus GN=Snrpb PE=1 SV=1 - [RSMB_MOUSE]	9.96	2	3	3	5	2.07999e+07	3.59349e+07	4.34156e+07	35.32	3.03	1	1	40.02	3.03	1	1	77.7853	9.96	3	3	231	23.6402	10.9019
Q8C7U1	NEDD4-binding protein 3 OS=Mus musculus GN=N4bp3 PE=2 SV=1 - [N4BP3_MOUSE]	6.15	1	3	3	5	24165782	14640548	3.57599e+07	49.64	4.47	2	2	39.8	2.23	1	1	41.8957	3.91	2	2	537	60.0056	8.1626
P62892	60S ribosomal protein L39 OS=Mus musculus GN=Rpl39 PE=2 SV=2 - [RL39_MOUSE]	19.61	1	1	1	4	3.4376e+08	1.08998e+09	768310398	31.49	19.61	1	1	39.71	19.61	1	2	29.95	19.61	1	1	51	6.40265	12.5571
P41105	60S ribosomal protein L28 OS=Mus musculus GN=Rpl28 PE=1 SV=2 - [RL28_MOUSE]	28.47	1	6	6	8	9.48902e+07	9.83511e+07	137459283	33.51	11.68	2	2	39.52	16.06	2	2	47.68	27.74	4	4	137	15.7237	12.0151
Q8C0T5	Signal-induced proliferation-associated 1-like protein 1 OS=Mus musculus GN=Sipa1l1 PE=1 SV=2 - [SI1L1_MOUSE]	10.61	1	17	17	25	9.22143e+07	6.44094e+06	9.20557e+07	213.693	6.9	10	11	39.37	1.12	1	1	108.492	7.13	12	13	1782	196.909	8.1333
Q0VBK2	Keratin, type II cytoskeletal 80 OS=Mus musculus GN=Krt80 PE=2 SV=1 - [K2C80_MOUSE]	2.21	1	1	1	2	2.36755e+07	1.32744e+08	0	34.46	2.21	1	1	39.34	2.21	1	1					452	50.6288	6.26514
P31266	Recombining binding protein suppressor of hairless OS=Mus musculus GN=Rbpj PE=1 SV=1 - [SUH_MOUSE]	10.08	1	5	5	5	0	4.18362e+07	2.77962e+07					39.29	4.18	2	2	24.25	5.89	3	3	526	58.5001	8.1333
P26041	Moesin OS=Mus musculus GN=Msn PE=1 SV=3 - [MOES_MOUSE]	1.56	3	1	1	2	0	8.8076e+06	9.89217e+06					39.19	1.56	1	1	32.23	1.56	1	1	577	67.7249	6.59521
Q8BG02	Serine/threonine-protein phosphatase 2A 55 kDa regulatory subunit B gamma isoform OS=Mus musculus GN=Ppp2r2c PE=2 SV=1 - [2ABG_MOUSE]	3.8	1	1	2	4	0	5.27384e+07	5.51427e+07					39.1691	3.8	2	2	56.0491	3.8	2	2	447	51.4295	6.3667
P63038	60 kDa heat shock protein, mitochondrial OS=Mus musculus GN=Hspd1 PE=1 SV=1 - [CH60_MOUSE]	10.65	1	5	5	7	3.09898e+07	5.04305e+07	4.21195e+07	51.8867	6.28	3	3	38.99	1.57	1	1	90.44	5.93	3	3	573	60.9174	6.17627
O54931	A-kinase anchor protein 2 OS=Mus musculus GN=Akap2 PE=1 SV=3 - [AKAP2_MOUSE]	7.84	1	5	5	11	4.64004e+07	2.65028e+07	5.15797e+07	119.542	5.38	4	5	38.91	3.25	2	2	112.833	6.61	4	4	893	98.5186	5.21143
P62843	40S ribosomal protein S15 OS=Mus musculus GN=Rps15 PE=2 SV=2 - [RS15_MOUSE]	42.76	1	4	4	8	1.96907e+07	7.90939e+07	2.27662e+08	50.37	23.45	2	2	38.62	18.62	1	1	122.002	42.76	4	5	145	17.0292	10.3892
Q9D7G0	Ribose-phosphate pyrophosphokinase 1 OS=Mus musculus GN=Prps1 PE=1 SV=4 - [PRPS1_MOUSE]	19.18	3	6	6	8	0	4.92605e+07	4.22583e+07					38.59	11.32	3	3	88.1127	15.41	5	5	318	34.8119	6.97607
Q9QY93	dCTP pyrophosphatase 1 OS=Mus musculus GN=Dctpp1 PE=1 SV=1 - [DCTP1_MOUSE]	19.41	1	3	3	4	0	1.05462e+08	8.0026e+07					38.2005	10.59	2	2	35.2344	12.35	2	2	170	18.7834	5.03369
Q9DBG3	AP-2 complex subunit beta OS=Mus musculus GN=Ap2b1 PE=1 SV=1 - [AP2B1_MOUSE]	3.52	2	3	3	3	0	6.19724e+07	32131425					38.08	2.24	2	2	27.63	1.28	1	1	937	104.516	5.37646
O35129	Prohibitin-2 OS=Mus musculus GN=Phb2 PE=1 SV=1 - [PHB2_MOUSE]	4.01	1	1	1	3	3.38685e+07	4.91144e+07	50381753	42.29	4.01	1	1	37.98	4.01	1	1	48.13	4.01	1	1	299	33.2759	9.83252
Q8CIG8	Protein arginine N-methyltransferase 5 OS=Mus musculus GN=Prmt5 PE=1 SV=3 - [ANM5_MOUSE]	12.4	1	8	8	9	0	41246506	1.0166e+08					37.3664	2.51	2	2	78.5268	11.15	7	7	637	72.6336	6.41748
O08528	Hexokinase-2 OS=Mus musculus GN=Hk2 PE=1 SV=1 - [HXK2_MOUSE]	1.64	1	1	1	1	0	3.61579e+07	0					36.94	1.64	1	1					917	102.469	6.11279
P01863	Ig gamma-2A chain C region, A allele OS=Mus musculus GN=Ighg PE=1 SV=1 - [GCAA_MOUSE]	28.48	4	6	6	12	2.57324e+08	6.79938e+07	3.30058e+08	33.85	8.18	2	2	36.82	16.67	3	4	109.892	23.64	5	6	330	36.3662	7.40088
Q922Q8	Leucine-rich repeat-containing protein 59 OS=Mus musculus GN=Lrrc59 PE=2 SV=1 - [LRC59_MOUSE]	14.01	1	3	3	5	33239921	2.78846e+07	3.2932e+07	33.54	3.91	1	1	36.82	9.12	2	2	28.93	8.79	2	2	307	34.8558	9.5249
Q6TDU8	Cancer susceptibility candidate protein 1 OS=Mus musculus GN=Casc1 PE=2 SV=1 - [CASC1_MOUSE]	0.82	1	1	1	1	0	0	0		0			36.66	0.82	1	1		0			730	84.9124	5.37646
P47964	60S ribosomal protein L36 OS=Mus musculus GN=Rpl36 PE=2 SV=2 - [RL36_MOUSE]	17.14	3	3	3	7	5.33197e+07	4.82265e+07	9.08301e+07	28.33	11.43	2	2	35.96	11.43	2	2	49.0799	17.14	3	3	105	12.2078	11.3413
Q3UL97	Activating transcription factor 7-interacting protein 2 OS=Mus musculus GN=Atf7ip2 PE=2 SV=1 - [MCAF2_MOUSE]	7.08	1	3	3	4	0	54100140	7.79408e+07					35.33	5.09	2	2	49.8737	3.76	2	2	452	50.9424	9.45166
P06151	L-lactate dehydrogenase A chain OS=Mus musculus GN=Ldha PE=1 SV=3 - [LDHA_MOUSE]	9.34	3	3	3	4	0	5.26862e+07	6.95044e+07					35.07	3.01	1	1	60.4227	9.34	3	3	332	36.4752	7.73779
P14115	60S ribosomal protein L27a OS=Mus musculus GN=Rpl27a PE=2 SV=5 - [RL27A_MOUSE]	23.65	1	3	3	9	1.71076e+08	1.05848e+08	351933764	73.9167	16.89	2	3	34.87	16.89	2	2	80.36	23.65	3	4	148	16.595	11.1216
E9Q4S1	High affinity cAMP-specific and IBMX-insensitive 3',5'-cyclic phosphodiesterase 8B OS=Mus musculus GN=Pde8b PE=2 SV=1 - [PDE8B_MOUSE]	0.69	1	1	1	3	3.69037e+07	177147763	225501381	24.37	0.69	1	1	34.77	0.69	1	1	34.32	0.69	1	1	865	96.678	6.85889
Q61753	D-3-phosphoglycerate dehydrogenase OS=Mus musculus GN=Phgdh PE=1 SV=3 - [SERA_MOUSE]	7.32	1	4	4	5	20189017	2.98063e+07	4.44578e+07	23.39	1.5	1	1	34.62	1.69	1	1	69.4539	5.82	3	3	533	56.5491	6.53662
Q8BFR5	Elongation factor Tu, mitochondrial OS=Mus musculus GN=Tufm PE=1 SV=1 - [EFTU_MOUSE]	13.5	1	5	5	6	0	28529229	1.11278e+08					34.43	2.43	1	1	118.154	13.5	5	5	452	49.477	7.56201
Q8BGD9	Eukaryotic translation initiation factor 4B OS=Mus musculus GN=Eif4b PE=1 SV=1 - [IF4B_MOUSE]	12.11	1	6	6	12	1.12483e+07	7.91405e+06	3.646e+07	108.752	8.51	4	5	34.37	2.78	1	1	164.421	11.78	5	6	611	68.7992	5.66846
P27546	Microtubule-associated protein 4 OS=Mus musculus GN=Map4 PE=1 SV=3 - [MAP4_MOUSE]	3.29	1	3	3	7	4.83727e+07	3.77532e+07	4.29244e+07	29.44	1.69	2	2	34.28	3.29	3	3	42.7879	2.58	2	2	1125	117.357	4.98291
Q60953	Protein PML OS=Mus musculus GN=Pml PE=1 SV=3 - [PML_MOUSE]	1.24	1	1	1	1	0	16364661	0					34.23	1.24	1	1					885	98.1796	5.63037
Q9CY57	Chromatin target of PRMT1 protein OS=Mus musculus GN=Chtop PE=1 SV=2 - [CHTOP_MOUSE]	21.69	1	5	5	9	63623611	2.82724e+07	8.08397e+07	81.52	19.28	4	4	34.13	8.84	2	2	38.621	11.24	3	3	249	26.5684	12.2349
P11983	T-complex protein 1 subunit alpha OS=Mus musculus GN=Tcp1 PE=1 SV=3 - [TCPA_MOUSE]	6.29	1	3	3	6	50579906	5.50179e+07	1.01711e+08	26.85	2.16	1	1	33.91	1.8	1	1	64.3565	6.29	3	4	556	60.4107	6.16357
P63168	Dynein light chain 1, cytoplasmic OS=Mus musculus GN=Dynll1 PE=1 SV=1 - [DYL1_MOUSE]	25.84	2	2	2	5	5.88808e+07	26613405	1.08204e+08	49.82	25.84	2	2	33.55	12.36	1	1	43.35	25.84	2	2	89	10.3591	7.40088
P15532	Nucleoside diphosphate kinase A OS=Mus musculus GN=Nme1 PE=1 SV=1 - [NDKA_MOUSE]	7.89	2	1	1	1	0	29233153	0					32.94	7.89	1	1					152	17.1969	7.37158
Q99KY4	Cyclin-G-associated kinase OS=Mus musculus GN=Gak PE=1 SV=2 - [GAK_MOUSE]	0.77	1	1	1	1	0	1.30346e+07	0					32.93	0.77	1	1					1305	143.55	5.73193
P63166	Small ubiquitin-related modifier 1 OS=Mus musculus GN=Sumo1 PE=1 SV=1 - [SUMO1_MOUSE]	6.93	1	1	1	1	0	1.64896e+07	0					32.77	6.93	1	1					101	11.5497	5.51611
Q811D2	Ankyrin repeat domain-containing protein 26 OS=Mus musculus GN=Ankrd26 PE=1 SV=2 - [ANR26_MOUSE]	0.38	1	1	1	2	0	570716126	0					32.5536	0.38	1	2					1581	180.535	5.87158
P84089	Enhancer of rudimentary homolog OS=Mus musculus GN=Erh PE=1 SV=1 - [ERH_MOUSE]	27.88	1	3	3	9	1.39661e+08	8.82722e+07	2.59277e+08	71.3672	27.88	3	4	32.31	22.12	2	2	50.13	22.12	2	3	104	12.251	5.92236
Q8BL97	Serine/arginine-rich splicing factor 7 OS=Mus musculus GN=Srsf7 PE=1 SV=1 - [SRSF7_MOUSE]	11.24	1	2	2	6	136266112	1.03743e+08	1.72612e+08	21.05	7.87	1	1	32.29	11.24	2	2	35.0867	11.24	2	3	267	30.7988	11.8979
P62320	Small nuclear ribonucleoprotein Sm D3 OS=Mus musculus GN=Snrpd3 PE=1 SV=1 - [SMD3_MOUSE]	7.14	1	1	1	3	3.51528e+07	2.50036e+07	62016065	31.35	7.14	1	1	32.22	7.14	1	1	40.59	7.14	1	1	126	13.9073	10.3159
Q9JJW6	RNA and export factor-binding protein 2 OS=Mus musculus GN=Refbp2 PE=1 SV=1 - [REFP2_MOUSE]	9.63	2	2	2	5	5.22308e+07	6.13257e+07	6.44555e+07	56.0533	9.63	2	3	31.91	5.05	1	1	34.8	5.05	1	1	218	23.7159	10.0376
P62309	Small nuclear ribonucleoprotein G OS=Mus musculus GN=Snrpg PE=1 SV=1 - [RUXG_MOUSE]	9.21	1	1	1	1	0	65752231	0					31.77	9.21	1	1					76	8.49043	8.88037
P01648	Ig kappa chain V-V region HP 91A3 OS=Mus musculus PE=1 SV=1 - [KV5AF_MOUSE]	32.41	4	1	3	5	8.14907e+07	5.99189e+07	1.29145e+08	24.82	5.56	1	1	31.09	15.74	2	2	23	22.22	2	2	108	11.9539	8.47021
Q587J6	LINE-1 type transposase domain-containing protein 1 OS=Mus musculus GN=L1td1 PE=2 SV=1 - [LITD1_MOUSE]	8.82	1	5	5	8	5.86056e+07	26588429	6.72771e+07	34.95	2.05	1	1	31.07	3.71	2	2	147.37	8.82	5	5	782	88.1349	5.45264
Q9CU65	Zinc finger MYM-type protein 2 OS=Mus musculus GN=Zmym2 PE=2 SV=3 - [ZMYM2_MOUSE]	1.45	1	2	2	2	0	2.60322e+07	0					30.93	1.45	2	2					1376	154.541	6.3667
Q99M28	RNA-binding protein with serine-rich domain 1 OS=Mus musculus GN=Rnps1 PE=2 SV=1 - [RNPS1_MOUSE]	7.54	1	2	2	2	0	1.04826e+07	66228797					30.37	4.92	1	1	21.14	2.62	1	1	305	34.1877	11.8394
Q569Z5	Probable ATP-dependent RNA helicase DDX46 OS=Mus musculus GN=Ddx46 PE=1 SV=2 - [DDX46_MOUSE]	6.01	1	6	6	9	3.2062e+07	2.67279e+07	3.84953e+07	51.9295	4.07	4	4	30.03	1.84	2	2	37.72	2.91	3	3	1032	117.376	9.26123
Q60737	Casein kinase II subunit alpha OS=Mus musculus GN=Csnk2a1 PE=1 SV=2 - [CSK21_MOUSE]	6.39	1	2	2	3	0	57862431	6.69551e+07					29.91	1.79	1	1	47.4942	6.39	2	2	391	45.1048	7.73779
E9Q286	Little elongation complex subunit 1 OS=Mus musculus GN=Ice1 PE=2 SV=1 - [ICE1_MOUSE]	0.27	1	1	1	3	9.63696e+07	129123614	116007128	36.08	0.27	1	1	29.86	0.27	1	1	36.68	0.27	1	1	2241	242.103	5.47803
O70133	ATP-dependent RNA helicase A OS=Mus musculus GN=Dhx9 PE=1 SV=2 - [DHX9_MOUSE]	1.45	1	2	2	3	0	1.59405e+07	3.76051e+07					29.75	0.72	1	1	51.0461	1.45	2	2	1380	149.381	6.82959
A2A432	Cullin-4B OS=Mus musculus GN=Cul4b PE=1 SV=1 - [CUL4B_MOUSE]	1.65	2	2	2	2	0	2.20783e+09	9742492					29.73	0.72	1	1	20.8	0.93	1	1	970	110.63	8.36768
Q91VC3	Eukaryotic initiation factor 4A-III OS=Mus musculus GN=Eif4a3 PE=2 SV=3 - [IF4A3_MOUSE]	5.35	1	1	2	2	0	2.21741e+07	0					29.64	5.35	2	2					411	46.8102	6.72705
P61620	Protein transport protein Sec61 subunit alpha isoform 1 OS=Mus musculus GN=Sec61a1 PE=2 SV=2 - [S61A1_MOUSE]	4.2	1	1	1	1	0	0	0					29.59	4.2	1	1					476	52.2305	8.06006
Q61584	Fragile X mental retardation syndrome-related protein 1 OS=Mus musculus GN=Fxr1 PE=1 SV=2 - [FXR1_MOUSE]	6.5	2	4	5	7	1.77831e+07	1.24445e+08	1.3472e+08	38.96	1.62	1	1	29.3	1.18	1	1	136.377	6.5	5	5	677	76.1753	6.97607
P35922	Fragile X mental retardation protein 1 homolog OS=Mus musculus GN=Fmr1 PE=1 SV=1 - [FMR1_MOUSE]	3.75	2	1	2	3	0	1.24445e+08	6.45977e+07					29.3	1.3	1	1	77.9494	3.75	2	2	614	68.9469	7.62061
Q8VDN2	Sodium/potassium-transporting ATPase subunit alpha-1 OS=Mus musculus GN=Atp1a1 PE=1 SV=1 - [AT1A1_MOUSE]	2.15	4	2	2	2	0	4.26711e+07	0					29.29	2.15	2	2					1023	112.91	5.45264
Q9DB20	ATP synthase subunit O, mitochondrial OS=Mus musculus GN=Atp5o PE=1 SV=1 - [ATPO_MOUSE]	20.66	1	3	3	4	0	6.28501e+07	7.01352e+07					29.28	5.16	1	1	109.392	20.66	3	3	213	23.3487	9.99365
A4QPC6	Butyrophilin subfamily 2 member A2 OS=Mus musculus GN=Btn2a2 PE=1 SV=1 - [BT2A2_MOUSE]	1.36	1	1	1	1	0	748051896	0					29.04	1.36	1	1					514	58.4176	5.89697
O35723	DnaJ homolog subfamily B member 3 OS=Mus musculus GN=Dnajb3 PE=2 SV=1 - [DNJB3_MOUSE]	3.31	1	1	1	1	0	49497478	0					28.93	3.31	1	1					242	26.6621	6.25244
O54962	Barrier-to-autointegration factor OS=Mus musculus GN=Banf1 PE=1 SV=1 - [BAF_MOUSE]	58.43	1	5	5	11	2.95366e+08	6.27236e+07	3.46549e+08	157.942	50.56	4	5	28.84	21.35	2	2	131.25	50.56	4	4	89	10.096	6.0874
Q9R1C7	Pre-mRNA-processing factor 40 homolog A OS=Mus musculus GN=Prpf40a PE=1 SV=1 - [PR40A_MOUSE]	8.29	1	7	7	15	1.18109e+08	4.41609e+07	1.10269e+08	113.223	6.72	5	6	28.37	4.72	4	4	54.25	6.72	5	5	953	108.412	7.69385
Q9CR62	Mitochondrial 2-oxoglutarate/malate carrier protein OS=Mus musculus GN=Slc25a11 PE=1 SV=3 - [M2OM_MOUSE]	2.55	1	1	1	2	0	24339383	28762589					28.37	2.55	1	1	26.32	2.55	1	1	314	34.1329	9.93506
Q91YR1	Twinfilin-1 OS=Mus musculus GN=Twf1 PE=1 SV=2 - [TWF1_MOUSE]	18.29	1	5	5	7	1.49213e+08	5.14094e+07	9.56028e+07	132.454	16.29	4	4	27.98	2.57	1	1	42.12	4.57	2	2	350	40.0545	6.66846
Q9QZQ8	Core histone macro-H2A.1 OS=Mus musculus GN=H2afy PE=1 SV=3 - [H2AY_MOUSE]	20.43	2	6	6	11	80256186	2.95845e+07	8.52984e+07	99.6433	17.74	5	5	27.77	5.65	2	2	110.121	9.41	3	4	372	39.7105	9.80322
Q8C2Q3	RNA-binding protein 14 OS=Mus musculus GN=Rbm14 PE=1 SV=1 - [RBM14_MOUSE]	4.33	1	3	3	6	1.35567e+07	3.17056e+07	6.5496e+07	25.83	1.35	1	1	27.61	2.99	2	2	49.6467	4.33	3	3	669	69.406	9.67139
P35282	Ras-related protein Rab-21 OS=Mus musculus GN=Rab21 PE=1 SV=4 - [RAB21_MOUSE]	5.41	1	1	1	1	0	9.60744e+06	0					27.28	5.41	1	1					222	24.0912	7.94287
P84091	AP-2 complex subunit mu OS=Mus musculus GN=Ap2m1 PE=1 SV=1 - [AP2M1_MOUSE]	6.21	1	2	2	2	0	59988671	6.0206e+07					27.27	1.61	1	1	30.98	4.6	1	1	435	49.623	9.53955
O88477	Insulin-like growth factor 2 mRNA-binding protein 1 OS=Mus musculus GN=Igf2bp1 PE=1 SV=1 - [IF2B1_MOUSE]	11.09	2	6	6	11	7.47578e+07	4.06235e+07	1.20547e+08	76.08	8.15	4	4	27.25	3.47	2	2	63.57	8.84	5	5	577	63.4112	9.20264
Q9CPQ8	ATP synthase subunit g, mitochondrial OS=Mus musculus GN=Atp5l PE=1 SV=1 - [ATP5L_MOUSE]	23.3	1	2	2	6	6.41683e+07	95270598	1.22654e+08	44.28	8.74	1	2	27.23	8.74	1	2	53.63	23.3	2	2	103	11.4172	9.74463
Q7TPC1	Corneodesmosin OS=Mus musculus GN=Cdsn PE=2 SV=2 - [CDSN_MOUSE]	1.6	1	1	1	5	91747795	3.82178e+08	496316108	22.86	1.6	1	1	27	1.6	1	2	31.02	1.6	1	2	561	54.2796	9.27588
P62717	60S ribosomal protein L18a OS=Mus musculus GN=Rpl18a PE=1 SV=1 - [RL18A_MOUSE]	9.66	1	2	2	4	1.53465e+07	6.25609e+07	9.87945e+07	23.68	3.98	1	1	26.97	5.68	1	1	35.4411	9.66	2	2	176	20.7189	10.7114
P01820	Ig heavy chain V region PJ14 OS=Mus musculus PE=1 SV=1 - [HVM44_MOUSE]	14.78	2	2	2	4	2.16225e+08	2.81863e+08	197339891	26.3	5.22	1	1	26.73	5.22	1	1	88.0021	14.78	2	2	115	12.4392	8.1626
P08551	Neurofilament light polypeptide OS=Mus musculus GN=Nefl PE=1 SV=5 - [NFL_MOUSE]	4.24	1	1	2	4	1.76378e+09	858287560	4282282684	24.85	4.24	2	2	26.66	1.66	1	1	23.91	1.66	1	1	543	61.4711	4.64014
O88286	Protein Wiz OS=Mus musculus GN=Wiz PE=1 SV=2 - [WIZ_MOUSE]	7.96	1	11	11	13	0	1.67149e+07	1.29339e+08					26.61	1.43	2	2	182.017	7.96	11	11	1684	184.176	7.00537
Q9QWT9	Kinesin-like protein KIFC1 OS=Mus musculus GN=Kifc1 PE=1 SV=2 - [KIFC1_MOUSE]	5.49	1	3	3	3	0	32754471	3.13569e+07					26.58	2.08	1	1	22.69	3.41	2	2	674	74.1073	8.71924
A2BDX3	Adenylyltransferase and sulfurtransferase MOCS3 OS=Mus musculus GN=Mocs3 PE=2 SV=1 - [MOCS3_MOUSE]	1.96	1	1	1	4	0	1.16035e+08	142569438					26.22	1.96	1	2	26.2889	1.96	1	2	460	49.3438	7.48877
P43247	DNA mismatch repair protein Msh2 OS=Mus musculus GN=Msh2 PE=2 SV=1 - [MSH2_MOUSE]	2.67	1	2	2	2	0	0	54032063					26.1	1.18	1	1	23.39	1.5	1	1	935	104.085	5.96045
P10711	Transcription elongation factor A protein 1 OS=Mus musculus GN=Tcea1 PE=1 SV=2 - [TCEA1_MOUSE]	7.64	2	2	2	2	0	14546305	49412480					25.79	3.32	1	1	50.39	4.32	1	1	301	33.859	8.38232
Q9D8N0	Elongation factor 1-gamma OS=Mus musculus GN=Eef1g PE=1 SV=3 - [EF1G_MOUSE]	16.7	1	6	6	9	0	3.45793e+07	7.87686e+07					25.7	3.66	2	2	162.408	16.7	6	7	437	50.0292	6.7417
Q91ZK0	Transcription factor AP-2-delta OS=Mus musculus GN=Tfap2d PE=1 SV=1 - [AP2D_MOUSE]	1.55	1	1	1	2	0	6.62741e+07	68798176					25.48	1.55	1	1	0	1.55	1	1	452	49.5168	8.1626
Q91VR2	ATP synthase subunit gamma, mitochondrial OS=Mus musculus GN=Atp5c1 PE=1 SV=1 - [ATPG_MOUSE]	4.03	1	1	1	2	0	2.5513e+07	0					25.4	4.03	1	2					298	32.8651	9.01221
Q8C5N3	Pre-mRNA-splicing factor CWC22 homolog OS=Mus musculus GN=Cwc22 PE=1 SV=1 - [CWC22_MOUSE]	1.21	1	1	1	1	0	1.11068e+09	0					25.33	1.21	1	1					908	104.709	8.08936
Q9JIK5	Nucleolar RNA helicase 2 OS=Mus musculus GN=Ddx21 PE=1 SV=3 - [DDX21_MOUSE]	7.05	1	5	5	8	1.59304e+07	41593284	6.28883e+07	63.2432	1.76	1	2	25.05	1.29	1	1	92.6916	7.05	5	5	851	93.4932	9.11475
Q9Z2U0	Proteasome subunit alpha type-7 OS=Mus musculus GN=Psma7 PE=1 SV=1 - [PSA7_MOUSE]	4.44	2	1	1	2	0	28006458	21569987					25.04	4.44	1	1	31.15	4.44	1	1	248	27.8376	8.45557
P80315	T-complex protein 1 subunit delta OS=Mus musculus GN=Cct4 PE=1 SV=3 - [TCPD_MOUSE]	14.66	1	7	7	8	3.82766e+07	3.37012e+07	7.33702e+07	63.5967	6.31	3	3	24.47	3.9	2	2	106.831	6.86	3	3	539	58.0297	8.01611
P57776	Elongation factor 1-delta OS=Mus musculus GN=Eef1d PE=1 SV=3 - [EF1D_MOUSE]	11.74	1	2	2	3	0	24263619	4.3749e+07					24.41	3.2	1	1	30.26	11.74	2	2	281	31.2739	5.021
Q9QXY7	Membrane transport protein XK OS=Mus musculus GN=Xk PE=1 SV=1 - [XK_MOUSE]	1.35	2	1	1	1	0	1.36566e+07	0					24.35	1.35	1	1					446	51.0807	8.19189
Q9D0P7	Proline/serine-rich coiled-coil protein 1 OS=Mus musculus GN=Psrc1 PE=1 SV=2 - [PSRC1_MOUSE]	11.25	1	2	2	3	0	8.56799e+07	129490472					24.28	11.25	2	2	28.53	3.65	1	1	329	34.6855	10.6968
Q9JKK7	Tropomodulin-2 OS=Mus musculus GN=Tmod2 PE=1 SV=2 - [TMOD2_MOUSE]	9.69	2	2	3	6	3.10637e+08	2.9094e+08	6.29358e+08	58.0267	6.55	2	3	24.19	2.28	1	1	35.18	5.41	2	2	351	39.4866	5.35107
P53762	Aryl hydrocarbon receptor nuclear translocator OS=Mus musculus GN=Arnt PE=1 SV=3 - [ARNT_MOUSE]	5.18	1	3	3	3	0	4.87284e+07	1.55345e+07					24.01	2.02	1	1	41.17	3.16	2	2	791	86.9084	6.63916
Q3TKR3	NACHT, LRR and PYD domains-containing protein 4C OS=Mus musculus GN=Nlrp4c PE=2 SV=1 - [NAL4C_MOUSE]	1.43	1	1	2	4	3.34488e+08	4.49682e+08	0	37.22	1.43	2	2	23.98	1.43	2	2					982	112.6	6.91748
Q922B2	Aspartate--tRNA ligase, cytoplasmic OS=Mus musculus GN=Dars PE=2 SV=2 - [SYDC_MOUSE]	2	1	1	1	1	0	24344510	0					23.9	2	1	1					501	57.1112	6.49365
Q3UYG1	Coiled-coil domain-containing protein 160 OS=Mus musculus GN=Ccdc160 PE=2 SV=1 - [CC160_MOUSE]	1.86	1	1	1	1	0	1.59519e+07	0		0			23.88	1.86	1	1		0			323	37.3752	9.31982
P62996	Transformer-2 protein homolog beta OS=Mus musculus GN=Tra2b PE=1 SV=1 - [TRA2B_MOUSE]	3.47	1	1	1	4	59791311	28332810	4.2396e+07	30.5219	3.47	1	2	23.83	3.47	1	1	30.35	3.47	1	1	288	33.6456	11.2534
P46737	Lys-63-specific deubiquitinase BRCC36 OS=Mus musculus GN=Brcc3 PE=2 SV=1 - [BRCC3_MOUSE]	3.44	1	1	1	2	0	7.71632e+08	1026343821					23.8	3.44	1	1	25.97	3.44	1	1	291	33.3188	5.8335
Q8BFZ9	Erlin-2 OS=Mus musculus GN=Erlin2 PE=1 SV=1 - [ERLN2_MOUSE]	2.06	2	1	1	1	0	2.00605e+07	0					23.63	2.06	1	1					340	37.8485	5.50342
Q9EP71	Ankycorbin OS=Mus musculus GN=Rai14 PE=1 SV=1 - [RAI14_MOUSE]	23.49	1	17	17	26	1.54723e+08	2.75644e+07	1.28689e+08	394.287	21.35	16	18	23.14	1.43	1	1	216.783	8.58	6	7	979	108.785	6.26514
Q62266	Cornifin-A OS=Mus musculus GN=Sprr1a PE=2 SV=1 - [SPR1A_MOUSE]	16.67	1	1	1	1	0	183434604	0					23.12	16.67	1	1					144	15.7546	7.85498
O35681	Synaptotagmin-3 OS=Mus musculus GN=Syt3 PE=1 SV=2 - [SYT3_MOUSE]	1.02	1	1	1	1	0	1.35157e+07	0					22.79	1.02	1	1					587	63.2146	6.65381
Q9D1R9	60S ribosomal protein L34 OS=Mus musculus GN=Rpl34 PE=3 SV=2 - [RL34_MOUSE]	6.84	1	1	1	2	92442372	1.58145e+08	0	23.9	6.84	1	1	22.71	6.84	1	1					117	13.2844	11.4731
P30999	Catenin delta-1 OS=Mus musculus GN=Ctnnd1 PE=1 SV=2 - [CTND1_MOUSE]	14.5	1	10	10	14	3.19488e+08	8.55523e+06	5.91914e+07	244.396	11.94	8	8	22.68	0.75	1	1	116.87	6.93	5	5	938	104.86	6.87354
Q60604	Adseverin OS=Mus musculus GN=Scin PE=1 SV=3 - [ADSV_MOUSE]	1.12	1	1	1	2	0	1480553418	3.18892e+08					22.63	1.12	1	1	22.04	1.12	1	1	715	80.2033	5.88428
Q8BHC4	Dephospho-CoA kinase domain-containing protein OS=Mus musculus GN=Dcakd PE=2 SV=1 - [DCAKD_MOUSE]	4.76	1	1	1	3	0	2.44338e+07	39158405					22.57	4.76	1	1	25.21	4.76	1	2	231	26.4593	9.5835
Q8R016	Bleomycin hydrolase OS=Mus musculus GN=Blmh PE=2 SV=1 - [BLMH_MOUSE]	2.86	1	1	1	1	0	6.82667e+07	0					22.56	2.86	1	1					455	52.4769	6.48096
Q5SYD0	Unconventional myosin-Id OS=Mus musculus GN=Myo1d PE=1 SV=1 - [MYO1D_MOUSE]	11.13	1	9	9	15	1.00021e+08	34069434	6.77505e+07	249.724	11.13	9	10	22.45	1.19	1	1	95.037	4.87	4	4	1006	116.007	9.40771
Q99020	Heterogeneous nuclear ribonucleoprotein A/B OS=Mus musculus GN=Hnrnpab PE=1 SV=1 - [ROAA_MOUSE]	2.81	1	1	1	1	0	9.52643e+06	0					22.44	2.81	1	1					285	30.8123	7.91357
Q7TMQ7	WD repeat-containing protein 91 OS=Mus musculus GN=Wdr91 PE=1 SV=1 - [WDR91_MOUSE]	0.94	2	1	1	2	0	9.60088e+07	70125475					22.06	0.94	1	1	21.31	0.94	1	1	748	83.3679	6.63916
Q6NVF9	Cleavage and polyadenylation specificity factor subunit 6 OS=Mus musculus GN=Cpsf6 PE=1 SV=1 - [CPSF6_MOUSE]	2.72	1	1	1	1	0	7.38765e+06	0					21.77	2.72	1	1					551	59.1164	7.15186
P18155	Bifunctional methylenetetrahydrofolate dehydrogenase/cyclohydrolase, mitochondrial OS=Mus musculus GN=Mthfd2 PE=1 SV=1 - [MTDC_MOUSE]	9.14	1	3	3	4	0	3.37681e+07	1.04432e+08					21.4	6	2	2	86.3151	6	2	2	350	37.8392	8.88037
Q91WC0	Histone-lysine N-methyltransferase setd3 OS=Mus musculus GN=Setd3 PE=1 SV=1 - [SETD3_MOUSE]	1.52	1	1	1	3	0	170105612	2.05955e+08					21.38	1.52	1	1	45.4545	1.52	1	2	594	67.1341	5.60498
P01723	Ig lambda-1 chain V region OS=Mus musculus PE=1 SV=2 - [LV1A_MOUSE]	7.69	5	1	1	3	458105597	7.90736e+08	6.94607e+08	33.58	7.69	1	1	21.31	7.69	1	1	46.82	7.69	1	1	117	12.2141	5.21143
Q9CZW4	Long-chain-fatty-acid--CoA ligase 3 OS=Mus musculus GN=Acsl3 PE=2 SV=2 - [ACSL3_MOUSE]	0.97	1	1	1	3	237056654	1.865e+08	1.30705e+08	25.36	0.97	1	1	20.8	0.97	1	1	26.09	0.97	1	1	720	80.4405	8.54346
P51432	1-phosphatidylinositol 4,5-bisphosphate phosphodiesterase beta-3 OS=Mus musculus GN=Plcb3 PE=2 SV=2 - [PLCB3_MOUSE]	0.49	1	1	1	1	0	3.81422e+07	0					20.62	0.49	1	1					1234	139.4	5.93506
Q8K557	One cut domain family member 3 OS=Mus musculus GN=Onecut3 PE=1 SV=2 - [ONEC3_MOUSE]	1.43	2	1	1	2	0	3.77409e+07	92537092					20.58	1.43	1	1	25.74	1.43	1	1	490	49.5405	9.87646
Q8CDN8	Coiled-coil domain-containing protein 38 OS=Mus musculus GN=Ccdc38 PE=2 SV=1 - [CCD38_MOUSE]	1.78	1	1	1	1	0	1.91663e+08	0					20.58	1.78	1	1					563	65.7942	8.90967
Q9R0Q7	Prostaglandin E synthase 3 OS=Mus musculus GN=Ptges3 PE=1 SV=1 - [TEBP_MOUSE]	4.38	1	1	1	1	0	79554964	0					20.55	4.38	1	1					160	18.7094	4.55127
Q7TNC4	Putative RNA-binding protein Luc7-like 2 OS=Mus musculus GN=Luc7l2 PE=1 SV=1 - [LC7L2_MOUSE]	15.31	2	5	5	8	6.3709e+07	0	5.26748e+07	72.53	11.48	4	4	20.52	2.55	1	1	88.75	9.18	3	3	392	46.5547	10.0962
Q5SPX3	RING finger protein 215 OS=Mus musculus GN=Rnf215 PE=2 SV=1 - [RN215_MOUSE]	1.85	1	1	1	1	0	1.08817e+08	0					20.49	1.85	1	1					379	41.5837	7.59131
Q9WUA2	Phenylalanine--tRNA ligase beta subunit OS=Mus musculus GN=Farsb PE=2 SV=2 - [SYFB_MOUSE]	1.87	1	1	1	1	0	131650791	0					20.32	1.87	1	1					589	65.6553	7.12256
Q8BQ30	Phostensin OS=Mus musculus GN=Ppp1r18 PE=1 SV=1 - [PPR18_MOUSE]	26.09	1	15	15	26	224888888	7.70408e+07	2.08498e+08	258.506	23.4	13	13	20.31	2.53	1	1	257.278	22.39	12	12	594	65.5901	5.38916
Q8BP47	Asparagine--tRNA ligase, cytoplasmic OS=Mus musculus GN=Nars PE=1 SV=2 - [SYNC_MOUSE]	1.07	1	1	1	3	25299992	45213408	4.05862e+07	25.29	1.07	1	1	20.23	1.07	1	1	20.61	1.07	1	1	559	64.238	5.85889
Q9QYB1	Chloride intracellular channel protein 4 OS=Mus musculus GN=Clic4 PE=1 SV=3 - [CLIC4_MOUSE]	2.37	1	1	1	3	2.76101e+07	95611922	49482036	28.03	2.37	1	1	20.08	2.37	1	1	25.23	2.37	1	1	253	28.7107	5.59229
Q99M74	Keratin, type II cuticular Hb2 OS=Mus musculus GN=Krt82 PE=2 SV=2 - [KRT82_MOUSE]	3.1	1	2	2	3	0	4.31149e+07	7.44831e+07					19.92	3.1	2	2	0	1.74	1	1	516	57.1033	6.25244
O88799	Zonadhesin OS=Mus musculus GN=Zan PE=2 SV=1 - [ZAN_MOUSE]	0.15	1	1	1	1	0	1.90201e+07	0					17.13	0.15	1	1					5376	579.522	5.40186
A2ASS6	Titin OS=Mus musculus GN=Ttn PE=1 SV=1 - [TITIN_MOUSE]	0.07	1	3	3	5	3.7744e+08	2.36839e+08	1.11832e+08	22.03	0.02	1	1	17.0232	0.05	2	2	13.81	0.05	2	2	35213	3904.05	6.20166
Q8BIJ7	RUN and FYVE domain-containing protein 1 OS=Mus musculus GN=Rufy1 PE=1 SV=1 - [RUFY1_MOUSE]	0.84	1	1	1	1	0	0	0					0	0.84	1	1					712	80.3256	5.68115
A2AQ25	Sickle tail protein OS=Mus musculus GN=Skt PE=1 SV=1 - [SKT_MOUSE]	17.01	1	28	28	38	1.73661e+08	0	9.40672e+07	399.87	14.65	23	25					300.229	8.38	13	13	1946	212.905	7.76709
B2RRE4	Zinc finger protein 518B OS=Mus musculus GN=Znf518b PE=2 SV=1 - [Z518B_MOUSE]	8.17	1	7	7	8	0	0	1.01179e+08						0			165.236	8.17	7	8	1077	118.922	9.5835
Q6P542	ATP-binding cassette sub-family F member 1 OS=Mus musculus GN=Abcf1 PE=1 SV=1 - [ABCF1_MOUSE]	5.85	1	4	4	4	0	0	3.98107e+07									159.592	5.85	4	4	837	94.8869	6.50732
P11103	Poly [ADP-ribose] polymerase 1 OS=Mus musculus GN=Parp1 PE=1 SV=3 - [PARP1_MOUSE]	10.27	1	8	8	10	1.56597e+07	0	7.56583e+07	36.61	1.28	1	1					146.348	10.27	8	9	1013	113.028	8.95361
Q8CGC7	Bifunctional glutamate/proline--tRNA ligase OS=Mus musculus GN=Eprs PE=1 SV=4 - [SYEP_MOUSE]	3.64	1	4	4	4	0	0	3.56127e+07									129.022	3.64	4	4	1512	169.972	7.66455
Q9QXZ0	Microtubule-actin cross-linking factor 1 OS=Mus musculus GN=Macf1 PE=1 SV=2 - [MACF1_MOUSE]	1.35	1	8	9	10	3.64873e+07	0	1.95785e+08	72.97	0.75	5	5					119.879	0.78	5	5	7354	831.362	5.42725
Q91ZW3	SWI/SNF-related matrix-associated actin-dependent regulator of chromatin subfamily A member 5 OS=Mus musculus GN=Smarca5 PE=1 SV=1 - [SMCA5_MOUSE]	4.85	2	5	5	5	2.50616e+07	0	2.69954e+07	33.95	1.24	2	2					119.608	3.62	3	3	1051	121.55	8.14795
Q6A4J8	Ubiquitin carboxyl-terminal hydrolase 7 OS=Mus musculus GN=Usp7 PE=1 SV=1 - [UBP7_MOUSE]	5.08	1	4	4	4	0	0	3.23973e+07									108.862	5.08	4	4	1103	128.393	5.50342
Q60932	Voltage-dependent anion-selective channel protein 1 OS=Mus musculus GN=Vdac1 PE=1 SV=3 - [VDAC1_MOUSE]	7.43	1	1	2	2	0	0	2.89736e+07									96.4769	7.43	2	2	296	32.3314	8.42627
Q9QYI3	DnaJ homolog subfamily C member 7 OS=Mus musculus GN=Dnajc7 PE=1 SV=2 - [DNJC7_MOUSE]	5.87	1	3	3	5	1.69912e+07	0	5.118e+07	22.22	1.82	1	1					93.938	5.87	3	4	494	56.4396	6.49365
Q99LE6	ATP-binding cassette sub-family F member 2 OS=Mus musculus GN=Abcf2 PE=2 SV=1 - [ABCF2_MOUSE]	11.62	1	5	5	6	23220773	0	6.91991e+07	37.18	2.39	1	1					93.54	11.62	5	5	628	71.7358	7.04932
P28231	Gap junction beta-3 protein OS=Mus musculus GN=Gjb3 PE=1 SV=1 - [CXB3_MOUSE]	5.56	1	1	1	2	4.78373e+07	0	2.53272e+08	70.75	5.56	1	1					89.4	5.56	1	1	270	30.8819	8.79248
Q52KI8	Serine/arginine repetitive matrix protein 1 OS=Mus musculus GN=Srrm1 PE=1 SV=2 - [SRRM1_MOUSE]	2.85	1	2	2	3	3.24281e+07	0	4.11127e+07	35.89	1.06	1	1					88.68	1.8	1	2	946	106.798	11.8687
Q7TQH0	Ataxin-2-like protein OS=Mus musculus GN=Atxn2l PE=1 SV=1 - [ATX2L_MOUSE]	5.53	1	4	4	6	3.37306e+07	0	7.08494e+07	102.61	3.05	2	2					83.8549	5.53	4	4	1049	110.58	8.85107
Q6AW69	Cingulin-like protein 1 OS=Mus musculus GN=Cgnl1 PE=1 SV=2 - [CGNL1_MOUSE]	9.55	1	11	12	14	1.05945e+08	0	5.40382e+07	164.405	7.4	9	9					82.5281	3.78	5	5	1298	148.14	5.77002
P01633	Ig kappa chain V19-17 OS=Mus musculus GN=Igk-V19-17 PE=1 SV=1 - [KV5A1_MOUSE]	16.78	1	2	3	4	2.28913e+08	0	1.13378e+08	39.07	6.04	1	1					77.9182	16.78	3	3	149	16.423	6.91748
Q91VM5	RNA binding motif protein, X-linked-like-1 OS=Mus musculus GN=Rbmxl1 PE=1 SV=1 - [RMXL1_MOUSE]	14.18	2	5	5	5	5.28489e+07	0	48584779	31.52	5.15	2	2					77.8149	9.02	3	3	388	42.1362	9.99365
O88685	26S protease regulatory subunit 6A OS=Mus musculus GN=Psmc3 PE=1 SV=2 - [PRS6A_MOUSE]	7.69	1	2	2	2	0	0	24098241									76.58	7.69	2	2	442	49.5176	5.18604
Q9D6Z1	Nucleolar protein 56 OS=Mus musculus GN=Nop56 PE=1 SV=2 - [NOP56_MOUSE]	6.9	1	4	4	6	2.26682e+07	0	5.75189e+07	61.04	5	3	3					73.1148	5.52	3	3	580	64.4241	9.14404
Q6DFV3	Rho GTPase-activating protein 21 OS=Mus musculus GN=Arhgap21 PE=1 SV=1 - [RHG21_MOUSE]	4.48	2	7	7	9	2.89317e+07	0	3.43683e+07	187.596	4.48	7	7					73.05	1.39	2	2	1944	215.611	7.63525
Q9R0Q6	Actin-related protein 2/3 complex subunit 1A OS=Mus musculus GN=Arpc1a PE=1 SV=1 - [ARC1A_MOUSE]	19.46	1	7	7	9	9.4739e+07	0	1.02653e+08	131.599	16.76	6	6					71.86	7.03	3	3	370	41.5997	8.17725
P35550	rRNA 2'-O-methyltransferase fibrillarin OS=Mus musculus GN=Fbl PE=1 SV=2 - [FBRL_MOUSE]	15.29	2	4	4	5	3.26487e+07	0	5.84132e+07	32.53	11.93	3	3					71.6532	9.17	2	2	327	34.2857	10.2427
Q5SXY1	Cytospin-B OS=Mus musculus GN=Specc1 PE=1 SV=2 - [CYTSB_MOUSE]	7.97	1	8	8	9	6.42171e+07	0	3.85129e+07	116.093	6.75	7	7					70.9838	1.97	2	2	1067	118.029	6.63916
Q99KD5	Protein unc-45 homolog A OS=Mus musculus GN=Unc45a PE=1 SV=2 - [UN45A_MOUSE]	2.44	1	2	2	3	3.59549e+07	0	38761144	58.93	1.69	1	1					70.7697	2.44	2	2	944	103.382	6.34131
Q8VDR9	Dedicator of cytokinesis protein 6 OS=Mus musculus GN=Dock6 PE=1 SV=4 - [DOCK6_MOUSE]	4.33	1	6	8	9	6.0441e+07	0	6.1587e+07	142.234	2.64	5	5					69.957	1.97	4	4	2080	233.12	6.80029
Q99LF4	tRNA-splicing ligase RtcB homolog OS=Mus musculus GN=D10Wsu52e PE=2 SV=1 - [RTCB_MOUSE]	2.77	1	1	1	1	0	0	4.44401e+07									69.67	2.77	1	1	505	55.2139	7.2251
P10922	Histone H1.0 OS=Mus musculus GN=H1f0 PE=2 SV=4 - [H10_MOUSE]	11.86	1	2	2	2	38941689	0	79796467	29.63	5.15	1	1					69.24	6.7	1	1	194	20.8482	10.9019
P01806	Ig heavy chain V region 441 OS=Mus musculus PE=4 SV=1 - [HVM36_MOUSE]	29.31	7	2	3	4	6.42881e+07	0	1.46993e+08	71.3656	29.31	3	3					68.81	13.79	1	1	116	12.9025	8.26514
Q64012	RNA-binding protein Raly OS=Mus musculus GN=Raly PE=1 SV=3 - [RALY_MOUSE]	15.71	1	2	2	2	0	0	1.37795e+07									67.61	15.71	2	2	312	33.1678	8.83643
Q68FH0	Plakophilin-4 OS=Mus musculus GN=Pkp4 PE=1 SV=1 - [PKP4_MOUSE]	8.24	1	7	7	11	6.59919e+07	0	6.70473e+07	190.24	7.56	6	6					67.6033	5.38	5	5	1190	131.47	8.93896
Q99KP6	Pre-mRNA-processing factor 19 OS=Mus musculus GN=Prpf19 PE=2 SV=1 - [PRP19_MOUSE]	4.76	1	2	2	2	0	0	7.35982e+07									67.09	4.76	2	2	504	55.2044	6.60986
Q99LG2	Transportin-2 OS=Mus musculus GN=Tnpo2 PE=2 SV=1 - [TNPO2_MOUSE]	1.35	2	1	1	1	0	0	25244619									66.42	1.35	1	1	887	100.391	4.98291
Q9WVG6	Histone-arginine methyltransferase CARM1 OS=Mus musculus GN=Carm1 PE=1 SV=2 - [CARM1_MOUSE]	2.14	1	1	1	1	0	0	25341755									66.03	2.14	1	1	608	65.8115	6.771
Q9DBY8	Nuclear valosin-containing protein-like OS=Mus musculus GN=Nvl PE=1 SV=1 - [NVL_MOUSE]	1.75	1	1	1	1	0	0	1.85751e+07									63.88	1.75	1	1	855	94.417	6.354
P70398	Probable ubiquitin carboxyl-terminal hydrolase FAF-X OS=Mus musculus GN=Usp9x PE=1 SV=2 - [USP9X_MOUSE]	0.82	1	2	2	2	0	0	1.90795e+07									63.17	0.82	2	2	2559	290.526	5.87158
Q99JF8	PC4 and SFRS1-interacting protein OS=Mus musculus GN=Psip1 PE=1 SV=1 - [PSIP1_MOUSE]	3.22	1	1	1	1	0	0	2.4938e+07									60.83	3.22	1	1	528	59.6605	9.12939
Q8BZH4	Pogo transposable element with ZNF domain OS=Mus musculus GN=Pogz PE=1 SV=2 - [POGZ_MOUSE]	2.56	1	3	3	3	0	0	5.15205e+07									60.4397	2.56	3	3	1409	154.812	7.51807
P62960	Nuclease-sensitive element-binding protein 1 OS=Mus musculus GN=Ybx1 PE=1 SV=3 - [YBOX1_MOUSE]	7.45	1	2	2	2	0	0	4.35681e+07									59.7454	7.45	2	2	322	35.7086	9.87646
Q60848	Lymphocyte-specific helicase OS=Mus musculus GN=Hells PE=1 SV=2 - [HELLS_MOUSE]	4.75	1	4	4	5	4.06804e+07	0	4.44986e+07	33.6929	2.68	2	2					59.6485	2.8	3	3	821	95.0652	8.00146
P62334	26S protease regulatory subunit 10B OS=Mus musculus GN=Psmc6 PE=1 SV=1 - [PRS10_MOUSE]	4.37	1	1	1	2	1.20707e+07	0	1.12097e+07	47.63	4.37	1	1					58.81	4.37	1	1	389	44.1451	7.48877
P01629	Ig kappa chain V-II region 2S1.3 OS=Mus musculus PE=1 SV=1 - [KV2A4_MOUSE]	11.61	1	1	1	1	0	0	1.13892e+08									57.81	11.61	1	1	112	12.2131	7.94287
P70372	ELAV-like protein 1 OS=Mus musculus GN=Elavl1 PE=1 SV=2 - [ELAV1_MOUSE]	7.67	1	2	2	2	3.7005e+07	0	2.51819e+07	21.67	3.37	1	1					56.7	4.29	1	1	326	36.1461	9.0415
Q8JZM7	Parafibromin OS=Mus musculus GN=Cdc73 PE=2 SV=1 - [CDC73_MOUSE]	5.27	1	3	3	3	0	0	3.4644e+07									55.5085	5.27	3	3	531	60.5391	9.61279
Q8R1A4	Dedicator of cytokinesis protein 7 OS=Mus musculus GN=Dock7 PE=1 SV=3 - [DOCK7_MOUSE]	1.31	1	1	3	4	5.38565e+07	0	3.11247e+07	57.0175	0.75	2	2					54.0047	0.85	2	2	2130	241.286	6.7124
Q9D554	Splicing factor 3A subunit 3 OS=Mus musculus GN=Sf3a3 PE=2 SV=2 - [SF3A3_MOUSE]	2.4	1	1	1	1	0	0	17066435									52.96	2.4	1	1	501	58.8052	5.33838
Q9CZG9	PDZ domain-containing protein 11 OS=Mus musculus GN=Pdzd11 PE=1 SV=1 - [PDZ11_MOUSE]	18.57	1	2	2	2	0	0	65222389									52.61	18.57	2	2	140	16.1723	7.13721
Q9JIX8	Apoptotic chromatin condensation inducer in the nucleus OS=Mus musculus GN=Acin1 PE=1 SV=3 - [ACINU_MOUSE]	1.2	1	1	1	2	1.45992e+07	0	2.10339e+07	65.24	1.2	1	1		0			51.79	1.2	1	1	1338	150.629	5.90967
Q8JZU2	Tricarboxylate transport protein, mitochondrial OS=Mus musculus GN=Slc25a1 PE=2 SV=1 - [TXTP_MOUSE]	3.86	1	1	1	1	0	0	2.15396e+07									51.52	3.86	1	1	311	33.9099	9.89111
Q8BY71	Histone acetyltransferase type B catalytic subunit OS=Mus musculus GN=Hat1 PE=2 SV=1 - [HAT1_MOUSE]	6.01	1	1	1	1	0	0	36791989									51.35	6.01	1	1	416	49.2469	6.32861
Q8BW10	RNA-binding protein NOB1 OS=Mus musculus GN=Nob1 PE=1 SV=1 - [NOB1_MOUSE]	3.97	1	2	2	2	0	0	2.47656e+07									50.3714	3.97	2	2	403	45.4352	7.31299
Q8K3F7	L-threonine 3-dehydrogenase, mitochondrial OS=Mus musculus GN=Tdh PE=2 SV=1 - [TDH_MOUSE]	8.58	1	2	2	2	0	0	1.60102e+07									49.73	8.58	2	2	373	41.4352	8.23584
Q9WVK4	EH domain-containing protein 1 OS=Mus musculus GN=Ehd1 PE=1 SV=1 - [EHD1_MOUSE]	2.81	1	1	1	1	0	0	2.12059e+07									49.72	2.81	1	1	534	60.5646	6.82959
Q921M3	Splicing factor 3B subunit 3 OS=Mus musculus GN=Sf3b3 PE=2 SV=1 - [SF3B3_MOUSE]	0.99	1	1	1	1	0	0	18315690									49.02	0.99	1	1	1217	135.465	5.26221
P62196	26S protease regulatory subunit 8 OS=Mus musculus GN=Psmc5 PE=1 SV=1 - [PRS8_MOUSE]	5.17	1	1	1	1	0	0	3.74459e+07									49	5.17	1	1	406	45.5971	7.54736
P60122	RuvB-like 1 OS=Mus musculus GN=Ruvbl1 PE=1 SV=1 - [RUVB1_MOUSE]	7.68	1	3	3	3	0	0	2.65433e+07									48.0838	7.68	3	3	456	50.1823	6.41748
Q8BME9	Cerebellin-4 OS=Mus musculus GN=Cbln4 PE=1 SV=1 - [CBLN4_MOUSE]	3.54	1	1	1	1	0	0	204779087									48.04	3.54	1	1	198	21.5953	8.73389
P67871	Casein kinase II subunit beta OS=Mus musculus GN=Csnk2b PE=1 SV=1 - [CSK2B_MOUSE]	8.84	1	2	2	2	0	0	4.80454e+07									47.43	8.84	2	2	215	24.926	5.5542
Q9EPU0	Regulator of nonsense transcripts 1 OS=Mus musculus GN=Upf1 PE=1 SV=2 - [RENT1_MOUSE]	1.33	1	2	2	2	0	0	2.30534e+07									47.02	1.33	2	2	1124	123.889	6.60986
Q925I1	ATPase family AAA domain-containing protein 3 OS=Mus musculus GN=Atad3 PE=1 SV=1 - [ATAD3_MOUSE]	1.35	1	1	1	1	0	0	22507905						0			46.75	1.35	1	1	591	66.7006	9.29053
Q9WVB0	RNA-binding protein with multiple splicing OS=Mus musculus GN=Rbpms PE=2 SV=2 - [RBPMS_MOUSE]	7.11	1	1	1	1	0	0	39321852									46.43	7.11	1	1	197	21.8023	8.07471
Q8QZY9	Splicing factor 3B subunit 4 OS=Mus musculus GN=Sf3b4 PE=2 SV=1 - [SF3B4_MOUSE]	3.3	1	1	1	1	0	0	1.81827e+07									46.22	3.3	1	1	424	44.3271	8.55811
P26369	Splicing factor U2AF 65 kDa subunit OS=Mus musculus GN=U2af2 PE=1 SV=3 - [U2AF2_MOUSE]	5.47	1	1	1	1	0	0	2.03695e+07									45.14	5.47	1	1	475	53.4832	9.08545
P10107	Annexin A1 OS=Mus musculus GN=Anxa1 PE=1 SV=2 - [ANXA1_MOUSE]	6.36	1	2	2	2	0	0	2.11463e+07									44.73	6.36	2	2	346	38.71	7.37158
P34884	Macrophage migration inhibitory factor OS=Mus musculus GN=Mif PE=1 SV=2 - [MIF_MOUSE]	9.57	1	1	1	1	0	0	2.30728e+07									44.32	9.57	1	1	115	12.4962	7.34229
P62715	Serine/threonine-protein phosphatase 2A catalytic subunit beta isoform OS=Mus musculus GN=Ppp2cb PE=1 SV=1 - [PP2AB_MOUSE]	3.56	2	1	1	1	0	0	8.45903e+07									44.16	3.56	1	1	309	35.5523	5.42725
Q61553	Fascin OS=Mus musculus GN=Fscn1 PE=1 SV=4 - [FSCN1_MOUSE]	1.83	1	1	1	3	1.26905e+07	0	9.93642e+06	42.5739	1.83	1	2					43.59	1.83	1	1	493	54.4739	6.88818
Q9CPQ3	Mitochondrial import receptor subunit TOM22 homolog OS=Mus musculus GN=Tomm22 PE=2 SV=3 - [TOM22_MOUSE]	7.75	1	1	1	1	0	0	50641582									43.45	7.75	1	1	142	15.5268	4.33545
Q6PDQ2	Chromodomain-helicase-DNA-binding protein 4 OS=Mus musculus GN=Chd4 PE=1 SV=1 - [CHD4_MOUSE]	0.57	1	1	1	1	0	0	3.86999e+07									43.03	0.57	1	1	1915	217.614	5.80811
Q62425	NADH dehydrogenase [ubiquinone] 1 alpha subcomplex subunit 4 OS=Mus musculus GN=Ndufa4 PE=1 SV=2 - [NDUA4_MOUSE]	21.95	1	2	2	2	0	0	8.17006e+07									41.96	21.95	2	2	82	9.32087	9.5249
P62315	Small nuclear ribonucleoprotein Sm D1 OS=Mus musculus GN=Snrpd1 PE=1 SV=1 - [SMD1_MOUSE]	10.92	1	1	1	1	0	0	32280958									41.73	10.92	1	1	119	13.2734	11.561
Q8C854	Myelin expression factor 2 OS=Mus musculus GN=Myef2 PE=1 SV=1 - [MYEF2_MOUSE]	2.2	1	1	1	1	0	0	5.64403e+07									41.39	2.2	1	1	591	63.2543	8.86572
P24547	Inosine-5'-monophosphate dehydrogenase 2 OS=Mus musculus GN=Impdh2 PE=1 SV=2 - [IMDH2_MOUSE]	2.72	1	1	1	2	1.52123e+07	0	3.77353e+07	36.24	2.72	1	1					41.23	2.72	1	1	514	55.7798	7.28369
Q6ZQ38	Cullin-associated NEDD8-dissociated protein 1 OS=Mus musculus GN=Cand1 PE=2 SV=2 - [CAND1_MOUSE]	1.46	2	2	2	2	2.80605e+07	0	2.62193e+07	28.37	0.73	1	1					40.84	0.73	1	1	1230	136.245	5.78271
P63085	Mitogen-activated protein kinase 1 OS=Mus musculus GN=Mapk1 PE=1 SV=3 - [MK01_MOUSE]	4.75	11	2	2	2	0	0	43602569									40.6791	4.75	2	2	358	41.2492	6.97607
Q91YT7	YTH domain-containing family protein 2 OS=Mus musculus GN=Ythdf2 PE=2 SV=1 - [YTHD2_MOUSE]	2.25	1	1	1	1	0	0	2.58864e+07									40.01	2.25	1	1	579	62.2417	8.79248
Q9CVB6	Actin-related protein 2/3 complex subunit 2 OS=Mus musculus GN=Arpc2 PE=1 SV=3 - [ARPC2_MOUSE]	29.67	1	10	10	13	2.19399e+08	0	1.55291e+08	135.905	29.67	9	9					39.93	13	4	4	300	34.3355	7.35693
Q91YQ5	Dolichyl-diphosphooligosaccharide--protein glycosyltransferase subunit 1 OS=Mus musculus GN=Rpn1 PE=2 SV=1 - [RPN1_MOUSE]	3.78	1	2	2	2	0	0	3.72665e+07									39.91	3.78	2	2	608	68.4857	6.45557
P01630	Ig kappa chain V-II region 7S34.1 OS=Mus musculus PE=1 SV=1 - [KV2A6_MOUSE]	21.24	1	3	3	4	1.23275e+08	0	169623669	66.8	21.24	2	2					38.85	21.24	2	2	113	12.4882	8.646
Q8K2F8	Protein LSM14 homolog A OS=Mus musculus GN=Lsm14a PE=1 SV=1 - [LS14A_MOUSE]	2.16	1	1	1	1	0	0	1.10753e+07									38.84	2.16	1	1	462	50.5153	9.5249
Q920M5	Coronin-6 OS=Mus musculus GN=Coro6 PE=2 SV=1 - [CORO6_MOUSE]	3.82	1	1	2	4	1.64531e+08	0	1.17279e+08	63.04	2.34	1	2					38.78	3.82	2	2	471	52.5659	5.96045
P46471	26S protease regulatory subunit 7 OS=Mus musculus GN=Psmc2 PE=1 SV=5 - [PRS7_MOUSE]	3	1	1	1	1	0	0	1.18471e+07									38.54	3	1	1	433	48.6171	5.94775
Q99J09	Methylosome protein 50 OS=Mus musculus GN=Wdr77 PE=1 SV=1 - [MEP50_MOUSE]	2.05	1	1	1	1	0	0	6.77191e+07									37.76	2.05	1	1	342	36.9192	5.2749
Q9DBR0	A-kinase anchor protein 8 OS=Mus musculus GN=Akap8 PE=1 SV=1 - [AKAP8_MOUSE]	3.06	1	2	2	2	0	0	1.71557e+07									37.6	3.06	2	2	687	76.2465	5.13525
P01725	Ig lambda-1 chain V region S178 OS=Mus musculus PE=1 SV=1 - [LV1C_MOUSE]	8.18	2	1	1	1	0	0	1.81044e+08									37.59	8.18	1	1	110	11.6468	8.00146
Q7TMY8	E3 ubiquitin-protein ligase HUWE1 OS=Mus musculus GN=Huwe1 PE=1 SV=5 - [HUWE1_MOUSE]	1.01	1	3	3	3	0	0	1.1006e+07									37.19	1.01	3	3	4377	482.332	5.22412
P17742	Peptidyl-prolyl cis-trans isomerase A OS=Mus musculus GN=Ppia PE=1 SV=2 - [PPIA_MOUSE]	32.93	1	4	4	7	1.8912e+08	0	8.0225e+07	151.42	32.93	4	5					37.1	16.46	2	2	164	17.9599	7.89893
O08810	116 kDa U5 small nuclear ribonucleoprotein component OS=Mus musculus GN=Eftud2 PE=2 SV=1 - [U5S1_MOUSE]	2.06	1	1	2	2	0	0	1.55573e+08									36.49	2.06	2	2	971	109.291	4.99561
Q8R1F0	Leydig cell tumor 10 kDa protein homolog OS=Mus musculus GN=D8Ertd738e PE=2 SV=1 - [L10K_MOUSE]	17.02	1	2	2	2	1.82651e+07	0	3.92982e+07	29.72	9.57	1	1					36.15	7.45	1	1	94	10.1909	11.6343
Q9D0L7	Armadillo repeat-containing protein 10 OS=Mus musculus GN=Armc10 PE=1 SV=1 - [ARM10_MOUSE]	5.23	1	1	1	1	0	0	29178158									35.98	5.23	1	1	306	33.2896	7.98682
P84750	Ig kappa chain V region Mem5 (Fragment) OS=Mus musculus PE=1 SV=1 - [KVM5_MOUSE]	5.79	1	1	1	2	133899554	0	9.48016e+08	29.54	5.79	1	1					35.22	5.79	1	1	121	13.2425	8.80713
Q499M4	Tigger transposable element derived 5 OS=Mus musculus GN=Tigd5 PE=2 SV=1 - [TIGD5_MOUSE]	0.93	1	1	1	1	0	0	1.29241e+08		0							34.92	0.93	1	1	642	70.2051	7.72314
P56546	C-terminal-binding protein 2 OS=Mus musculus GN=Ctbp2 PE=1 SV=2 - [CTBP2_MOUSE]	4.72	1	2	2	2	0	0	2.90613e+07									34.56	4.72	2	2	445	48.9261	6.94678
Q8R1B4	Eukaryotic translation initiation factor 3 subunit C OS=Mus musculus GN=Eif3c PE=1 SV=1 - [EIF3C_MOUSE]	1.1	1	1	1	1	0	0	40960555									34.03	1.1	1	1	911	105.465	5.78271
Q07832	Serine/threonine-protein kinase PLK1 OS=Mus musculus GN=Plk1 PE=1 SV=2 - [PLK1_MOUSE]	2.16	1	1	1	1	0	0	60173511									33.72	2.16	1	1	603	68.2576	8.71924
Q8BRT1	CLIP-associating protein 2 OS=Mus musculus GN=Clasp2 PE=1 SV=1 - [CLAP2_MOUSE]	0.86	2	1	1	1	0	0	1.2363e+07									33.26	0.86	1	1	1286	140.652	8.63135
Q8CG47	Structural maintenance of chromosomes protein 4 OS=Mus musculus GN=Smc4 PE=1 SV=1 - [SMC4_MOUSE]	0.7	1	1	1	1	0	0	4.72104e+07									32.87	0.7	1	1	1286	146.803	7.29834
O88735	Ensconsin OS=Mus musculus GN=Map7 PE=1 SV=1 - [MAP7_MOUSE]	1.51	1	1	1	1	0	0	49075186									32.65	1.51	1	1	730	81.9724	9.36377
P97379	Ras GTPase-activating protein-binding protein 2 OS=Mus musculus GN=G3bp2 PE=1 SV=2 - [G3BP2_MOUSE]	6.43	1	2	3	3	64719892	0	4.93294e+07	54.65	2.49	1	1					32.45	3.94	2	2	482	54.0548	5.61768
Q8VDW0	ATP-dependent RNA helicase DDX39A OS=Mus musculus GN=Ddx39a PE=2 SV=1 - [DX39A_MOUSE]	3.75	2	2	2	2	0	0	1.01986e+08		0							32.17	3.75	2	2	427	49.0359	5.68115
Q8BGQ7	Alanine--tRNA ligase, cytoplasmic OS=Mus musculus GN=Aars PE=1 SV=1 - [SYAC_MOUSE]	1.45	1	1	1	1	0	0	8.24343e+06									32.01	1.45	1	1	968	106.841	5.66846
Q9D819	Inorganic pyrophosphatase OS=Mus musculus GN=Ppa1 PE=1 SV=1 - [IPYR_MOUSE]	3.11	1	1	1	1	0	0	31614504									31.38	3.11	1	1	289	32.6462	5.60498
Q8K310	Matrin-3 OS=Mus musculus GN=Matr3 PE=1 SV=1 - [MATR3_MOUSE]	2.84	1	2	2	2	0	0	13929426									31.3	2.84	2	2	846	94.5718	6.25244
Q61235	Beta-2-syntrophin OS=Mus musculus GN=Sntb2 PE=1 SV=2 - [SNTB2_MOUSE]	1.73	1	1	1	1	0	0	6.97044e+06									31.27	1.73	1	1	520	56.3462	8.68994
P28656	Nucleosome assembly protein 1-like 1 OS=Mus musculus GN=Nap1l1 PE=1 SV=2 - [NP1L1_MOUSE]	8.95	1	2	2	3	105502871	0	1.28691e+08	58.86	4.6	1	1					30.96	8.95	2	2	391	45.3169	4.4624
Q9QZ06	Toll-interacting protein OS=Mus musculus GN=Tollip PE=1 SV=1 - [TOLIP_MOUSE]	5.11	1	1	1	2	3.64383e+07	0	9.90857e+06	42.74	5.11	1	1					30.74	5.11	1	1	274	30.325	5.17334
Q9EPL8	Importin-7 OS=Mus musculus GN=Ipo7 PE=1 SV=2 - [IPO7_MOUSE]	0.87	1	1	1	1	0	0	83071320									30.51	0.87	1	1	1038	119.41	4.81787
Q80V31	Centrosomal protein of 104 kDa OS=Mus musculus GN=Cep104 PE=1 SV=1 - [CE104_MOUSE]	0.76	1	1	1	2	1.72506e+07	0	2.00567e+07	29.92	0.76	1	1					30.46	0.76	1	1	926	103.88	8.14795
Q9CR68	Cytochrome b-c1 complex subunit Rieske, mitochondrial OS=Mus musculus GN=Uqcrfs1 PE=1 SV=1 - [UCRI_MOUSE]	12.04	1	2	2	2	0	0	6.09766e+07									30.38	12.04	2	2	274	29.3492	8.70459
Q9D0M3	Cytochrome c1, heme protein, mitochondrial OS=Mus musculus GN=Cyc1 PE=1 SV=1 - [CY1_MOUSE]	2.15	1	1	1	2	1.08591e+07	0	39833071	33.04	2.15	1	1					30.19	2.15	1	1	325	35.3049	9.15869
P84104	Serine/arginine-rich splicing factor 3 OS=Mus musculus GN=Srsf3 PE=1 SV=1 - [SRSF3_MOUSE]	18.29	1	2	2	3	0	0	3.26607e+08									30.12	18.29	2	3	164	19.3179	11.6489
Q60668	Heterogeneous nuclear ribonucleoprotein D0 OS=Mus musculus GN=Hnrnpd PE=1 SV=2 - [HNRPD_MOUSE]	3.94	1	1	1	1	0	0	5.72602e+07									30.07	3.94	1	1	355	38.3303	7.81104
Q3THS6	S-adenosylmethionine synthase isoform type-2 OS=Mus musculus GN=Mat2a PE=2 SV=2 - [METK2_MOUSE]	5.57	2	2	2	2	0	0	6.01208e+07									29.92	5.57	2	2	395	43.6614	6.48096
P61205	ADP-ribosylation factor 3 OS=Mus musculus GN=Arf3 PE=2 SV=2 - [ARF3_MOUSE]	20.99	5	2	2	2	0	0	6.14959e+07									29.67	20.99	2	2	181	20.5877	7.43018
P13864	DNA (cytosine-5)-methyltransferase 1 OS=Mus musculus GN=Dnmt1 PE=1 SV=5 - [DNMT1_MOUSE]	1.23	1	2	2	2	0	0	1.08063e+07									29.61	1.23	2	2	1620	183.074	7.73779
Q5SSI6	U3 small nucleolar RNA-associated protein 18 homolog OS=Mus musculus GN=Utp18 PE=1 SV=1 - [UTP18_MOUSE]	2.54	1	1	1	1	0	0	9.26025e+06									29.23	2.54	1	1	552	61.1799	8.77783
Q9QXN0	Protein Shroom3 OS=Mus musculus GN=Shroom3 PE=1 SV=2 - [SHRM3_MOUSE]	0.81	1	1	1	1	0	0	1.1208e+07									29.17	0.81	1	1	1986	214.756	7.97217
P97855	Ras GTPase-activating protein-binding protein 1 OS=Mus musculus GN=G3bp1 PE=1 SV=1 - [G3BP1_MOUSE]	4.52	1	1	2	2	64719892	0	15762278	54.65	2.58	1	1					28.86	1.94	1	1	465	51.7969	5.59229
Q6P5G3	MBT domain-containing protein 1 OS=Mus musculus GN=Mbtd1 PE=1 SV=1 - [MBTD1_MOUSE]	2.38	1	2	2	2	0	0	1.27649e+07									28.5217	2.38	2	2	631	70.624	7.76709
Q9Z0F8	Disintegrin and metalloproteinase domain-containing protein 17 OS=Mus musculus GN=Adam17 PE=1 SV=3 - [ADA17_MOUSE]	0.97	1	1	1	1	0	0	259595232									28.22	0.97	1	1	827	92.9965	5.93506
P63028	Translationally-controlled tumor protein OS=Mus musculus GN=Tpt1 PE=1 SV=1 - [TCTP_MOUSE]	7.56	1	1	1	1	0	0	43580757									27.75	7.56	1	1	172	19.4496	4.85596
Q3UR32	P2X purinoceptor 3 OS=Mus musculus GN=P2rx3 PE=2 SV=1 - [P2RX3_MOUSE]	2.02	1	1	1	1	0	0	168859830									27.36	2.02	1	1	397	44.4085	8.17725
Q8CG71	Prolyl 3-hydroxylase 2 OS=Mus musculus GN=Leprel1 PE=2 SV=1 - [P3H2_MOUSE]	1	1	1	1	1	0	0	10797977									27.3	1	1	1	703	80.1036	5.84619
Q7SIG6	Arf-GAP with SH3 domain, ANK repeat and PH domain-containing protein 2 OS=Mus musculus GN=Asap2 PE=1 SV=3 - [ASAP2_MOUSE]	0.84	1	1	1	3	5.50188e+09	0	3.12803e+10	23.35	0.84	1	1					27.2374	0.84	1	2	958	106.738	6.65381
Q61881	DNA replication licensing factor MCM7 OS=Mus musculus GN=Mcm7 PE=2 SV=1 - [MCM7_MOUSE]	0.83	1	1	1	1	0	0	2.02038e+07									27.23	0.83	1	1	719	81.1595	6.3667
Q99K48	Non-POU domain-containing octamer-binding protein OS=Mus musculus GN=Nono PE=1 SV=3 - [NONO_MOUSE]	6.77	1	3	3	4	3.65853e+07	0	1.05162e+08	42.48	4.23	2	2					27.22	3.81	2	2	473	54.5064	8.95361
O54984	ATPase Asna1 OS=Mus musculus GN=Asna1 PE=1 SV=2 - [ASNA_MOUSE]	2.01	1	1	1	1	0	0	20096857									27.12	2.01	1	1	348	38.7974	4.90674
Q923D4	Splicing factor 3B subunit 5 OS=Mus musculus GN=Sf3b5 PE=2 SV=1 - [SF3B5_MOUSE]	17.44	1	1	1	1	0	0	33143671									26.9	17.44	1	1	86	10.1128	6.354
P61079	Ubiquitin-conjugating enzyme E2 D3 OS=Mus musculus GN=Ube2d3 PE=1 SV=1 - [UB2D3_MOUSE]	7.48	3	1	1	1	0	0	97740204									26.85	7.48	1	1	147	16.6764	7.79639
O55142	60S ribosomal protein L35a OS=Mus musculus GN=Rpl35a PE=2 SV=2 - [RL35A_MOUSE]	14.55	1	2	2	3	1.64061e+08	0	1.77878e+08	33.08	7.27	1	1					26.2975	14.55	2	2	110	12.5457	10.8872
O35887	Calumenin OS=Mus musculus GN=Calu PE=1 SV=1 - [CALU_MOUSE]	4.13	1	1	1	1	0	0	8.8372e+07									26.08	4.13	1	1	315	37.0405	4.66553
Q8BJK1	BTB/POZ domain-containing protein KCTD7 OS=Mus musculus GN=Kctd7 PE=1 SV=1 - [KCTD7_MOUSE]	2.08	1	1	1	2	5.64777e+07	0	38729618	23.36	2.08	1	1					25.61	2.08	1	1	289	33.0585	6.07471
Q9WTL4	Insulin receptor-related protein OS=Mus musculus GN=Insrr PE=1 SV=2 - [INSRR_MOUSE]	0.62	1	1	1	1	0	0	1.79301e+09									25.58	0.62	1	1	1300	144.782	6.63916
Q9WVM1	Rac GTPase-activating protein 1 OS=Mus musculus GN=Racgap1 PE=2 SV=1 - [RGAP1_MOUSE]	1.59	1	1	1	1	0	0	1.35618e+07									25.34	1.59	1	1	628	70.1142	8.51416
P23242	Gap junction alpha-1 protein OS=Mus musculus GN=Gja1 PE=1 SV=2 - [CXA1_MOUSE]	21.99	1	6	6	9	2.81292e+08	0	1.00906e+08	149.216	21.99	6	7					25.21	10.73	2	2	382	42.9769	8.76318
Q9QXA5	U6 snRNA-associated Sm-like protein LSm4 OS=Mus musculus GN=Lsm4 PE=2 SV=1 - [LSM4_MOUSE]	5.11	1	1	1	1	0	0	21627649									25.2	5.11	1	1	137	15.0667	10.0522
Q3U0S6	Ras-interacting protein 1 OS=Mus musculus GN=Rasip1 PE=1 SV=3 - [RAIN_MOUSE]	0.62	2	1	1	1	0	0	1.14697e+08									24.77	0.62	1	1	961	103.494	7.82568
P16460	Argininosuccinate synthase OS=Mus musculus GN=Ass1 PE=1 SV=1 - [ASSY_MOUSE]	1.7	1	1	1	1	0	0	2.84635e+07									24.64	1.7	1	1	412	46.555	8.22119
P56379	6.8 kDa mitochondrial proteolipid OS=Mus musculus GN=Mp68 PE=2 SV=1 - [68MP_MOUSE]	13.79	1	1	1	1	0	0	73431053									24.63	13.79	1	1	58	6.69359	9.99365
Q91W86	Vacuolar protein sorting-associated protein 11 homolog OS=Mus musculus GN=Vps11 PE=1 SV=3 - [VPS11_MOUSE]	0.64	1	1	1	1	0	0	2.05762e+07									24.59	0.64	1	1	941	107.65	7.00537
P63073	Eukaryotic translation initiation factor 4E OS=Mus musculus GN=Eif4e PE=1 SV=1 - [IF4E_MOUSE]	3.23	1	1	1	1	0	0	17843631									24.59	3.23	1	1	217	25.0375	6.15088
P70698	CTP synthase 1 OS=Mus musculus GN=Ctps1 PE=1 SV=2 - [PYRG1_MOUSE]	3.05	1	1	1	1	0	0	2.75631e+07									24.59	3.05	1	1	591	66.6401	6.58057
P14602	Heat shock protein beta-1 OS=Mus musculus GN=Hspb1 PE=1 SV=3 - [HSPB1_MOUSE]	13.88	1	2	2	3	169772215	0	7.2099e+07	58.3	7.66	1	2					24.33	6.22	1	1	209	22.9997	6.55127
Q9D820	Prolyl-tRNA synthetase associated domain-containing protein 1 OS=Mus musculus GN=Prorsd1 PE=2 SV=1 - [PRXD1_MOUSE]	4.14	1	1	1	1	0	0	7.13877e+07									24.27	4.14	1	1	169	18.8496	6.13818
P62046	Leucine-rich repeat and calponin homology domain-containing protein 1 OS=Mus musculus GN=Lrch1 PE=1 SV=2 - [LRCH1_MOUSE]	4.09	1	2	2	3	1.95444e+07	0	4.38656e+07	79.1	4.09	2	2					24.2	1.83	1	1	709	79.0264	6.12549
Q99MD9	Nuclear autoantigenic sperm protein OS=Mus musculus GN=Nasp PE=1 SV=2 - [NASP_MOUSE]	1.29	1	1	1	1	0	0	1.61452e+07									24.08	1.29	1	1	773	83.9027	4.37354
Q9D823	60S ribosomal protein L37 OS=Mus musculus GN=Rpl37 PE=2 SV=3 - [RL37_MOUSE]	6.19	1	1	1	1	0	0	5.33338e+07									23.98	6.19	1	1	97	11.0709	11.7368
Q8R0G9	Nuclear pore complex protein Nup133 OS=Mus musculus GN=Nup133 PE=1 SV=2 - [NU133_MOUSE]	2.16	1	2	2	2	2.03875e+07	0	1.91804e+07	24.15	0.78	1	1					23.93	1.39	1	1	1155	128.539	5.19873
Q9WVF7	DNA polymerase epsilon catalytic subunit A OS=Mus musculus GN=Pole PE=2 SV=3 - [DPOE1_MOUSE]	0.26	1	1	1	1	0	0	4.10906e+08									23.5	0.26	1	1	2283	261.932	6.44287
Q80U93	Nuclear pore complex protein Nup214 OS=Mus musculus GN=Nup214 PE=1 SV=2 - [NU214_MOUSE]	0.58	1	1	1	1	0	0	2.37205e+07									23.44	0.58	1	1	2085	212.847	7.07861
Q71FD7	Filamin-binding LIM protein 1 OS=Mus musculus GN=Fblim1 PE=1 SV=2 - [FBLI1_MOUSE]	2.13	1	1	1	1	0	0	1.39535e+07									23.19	2.13	1	1	375	40.9989	6.50732
Q8BVY0	Ribosomal L1 domain-containing protein 1 OS=Mus musculus GN=Rsl1d1 PE=2 SV=1 - [RL1D1_MOUSE]	1.99	1	1	1	1	0	0	14860537									23.05	1.99	1	1	452	50.3903	9.979
Q66K08	Cartilage intermediate layer protein 1 OS=Mus musculus GN=Cilp PE=2 SV=1 - [CILP1_MOUSE]	0.84	1	1	1	1	0	0	174174235									22.99	0.84	1	1	1184	132.249	8.20654
Q6NV83	U2 snRNP-associated SURP motif-containing protein OS=Mus musculus GN=U2surp PE=1 SV=3 - [SR140_MOUSE]	0.87	1	1	1	2	4.54344e+06	0	1.79497e+07	28.9	0.87	1	1		0			22.93	0.87	1	1	1029	118.188	8.47021
Q8VHG0	Dimethylaniline monooxygenase [N-oxide-forming] 4 OS=Mus musculus GN=Fmo4 PE=2 SV=3 - [FMO4_MOUSE]	1.07	1	1	1	1	0	0	69596380									22.75	1.07	1	1	560	63.7511	8.93896
Q9DBF7	Pre-mRNA-splicing factor CWC25 homolog OS=Mus musculus GN=Cwc25 PE=2 SV=2 - [CWC25_MOUSE]	1.44	5	1	1	2	2.62597e+08	0	1.43262e+08	25.86	1.44	1	1					22.48	1.44	1	1	416	48.7815	10.228
Q9EST5	Acidic leucine-rich nuclear phosphoprotein 32 family member B OS=Mus musculus GN=Anp32b PE=1 SV=1 - [AN32B_MOUSE]	2.57	1	1	1	1	0	0	259961467									22.04	2.57	1	1	272	31.0601	4.00537
Q99NH2	Partitioning defective 3 homolog OS=Mus musculus GN=Pard3 PE=1 SV=2 - [PARD3_MOUSE]	1.43	1	2	2	2	1.81355e+07	0	27266180	38.8	0.75	1	1					21.6	0.68	1	1	1333	148.983	7.94287
Q91YK2	Ribosomal RNA processing protein 1 homolog B OS=Mus musculus GN=Rrp1b PE=2 SV=2 - [RRP1B_MOUSE]	1.52	1	1	1	1	0	0	1.86479e+07									21.57	1.52	1	1	724	80.5321	9.71533
Q61655	ATP-dependent RNA helicase DDX19A OS=Mus musculus GN=Ddx19a PE=2 SV=2 - [DD19A_MOUSE]	3.77	2	2	2	2	0	0	1.47484e+07									21.3	3.77	2	2	478	53.8988	6.66846
P01821	Ig heavy chain V region MC101 OS=Mus musculus PE=1 SV=1 - [HVM45_MOUSE]	5.17	1	1	1	1	0	0	86655408									21.3	5.17	1	1	116	12.5853	8.77783
Q3UMT1	Protein phosphatase 1 regulatory subunit 12C OS=Mus musculus GN=Ppp1r12c PE=1 SV=1 - [PP12C_MOUSE]	1.53	1	1	1	1	0	0	1.58278e+07									21.22	1.53	1	1	782	84.6339	5.99854
P80316	T-complex protein 1 subunit epsilon OS=Mus musculus GN=Cct5 PE=1 SV=1 - [TCPE_MOUSE]	2.59	1	1	1	1	0	0	3.61873e+07									20.97	2.59	1	1	541	59.5859	6.02393
O55128	Histone deacetylase complex subunit SAP18 OS=Mus musculus GN=Sap18 PE=1 SV=1 - [SAP18_MOUSE]	4.58	1	1	1	2	50395326	0	7.80034e+07	30.44	4.58	1	1					20.71	4.58	1	1	153	17.584	9.34912
P20263	POU domain, class 5, transcription factor 1 OS=Mus musculus GN=Pou5f1 PE=1 SV=1 - [PO5F1_MOUSE]	5.97	1	1	1	1	0	0	6.07496e+07									20.71	5.97	1	1	352	38.1922	6.41748
Q9WTR2	Mitogen-activated protein kinase kinase kinase 6 OS=Mus musculus GN=Map3k6 PE=1 SV=4 - [M3K6_MOUSE]	0.62	1	1	1	4	1.20223e+09	0	696629607	26.37	0.62	1	2					20.4976	0.62	1	2	1291	142.964	6.68311
Q7TMK6	Protein Hook homolog 2 OS=Mus musculus GN=Hook2 PE=1 SV=3 - [HOOK2_MOUSE]	0.98	1	1	1	1	0	0	2.78369e+08									20.27	0.98	1	1	716	83.3146	5.42725
Q80WE4	Kinesin-like protein KIF20B OS=Mus musculus GN=Kif20b PE=1 SV=3 - [KI20B_MOUSE]	0.45	1	1	1	1	0	0	27553968									20.17	0.45	1	1	1774	203.389	5.78271
Q9CQC6	Basic leucine zipper and W2 domain-containing protein 1 OS=Mus musculus GN=Bzw1 PE=1 SV=1 - [BZW1_MOUSE]	1.67	1	1	1	1	0	0	9.2206e+06									20.02	1.67	1	1	419	48.0127	5.92236
Q9CT10	Ran-binding protein 3 OS=Mus musculus GN=Ranbp3 PE=1 SV=2 - [RANB3_MOUSE]	3.87	1	1	1	1	0	0	2.85451e+06									17.05	3.87	1	1	491	52.5407	5.12256
Q69ZX6	MORC family CW-type zinc finger protein 2A OS=Mus musculus GN=Morc2a PE=1 SV=2 - [MOR2A_MOUSE]	0.87	1	1	1	1	0	0	27215154									16.99	0.87	1	1	1030	117.256	8.33838
Q8BKX6	Serine/threonine-protein kinase SMG1 OS=Mus musculus GN=Smg1 PE=1 SV=3 - [SMG1_MOUSE]	0.3	1	1	1	1	0	0	668308642									15.17	0.3	1	1	3658	409.511	6.40479
Q6NS60	F-box only protein 41 OS=Mus musculus GN=Fbxo41 PE=1 SV=3 - [FBX41_MOUSE]	0.8	1	1	1	1	0	0	1426125268		0							0	0.8	1	1	873	94.2722	8.23584
Q8BVU0	Leucine-rich repeat and calponin homology domain-containing protein 3 OS=Mus musculus GN=Lrch3 PE=2 SV=3 - [LRCH3_MOUSE]	1.54	1	1	1	1	13436032	0	0	34.98	1.54	1	1									778	86.2872	7.03467
Q06185	ATP synthase subunit e, mitochondrial OS=Mus musculus GN=Atp5i PE=1 SV=2 - [ATP5I_MOUSE]	21.13	1	1	1	1	20314696	0	0	52.83	21.13	1	1									71	8.23047	9.34912
O09167	60S ribosomal protein L21 OS=Mus musculus GN=Rpl21 PE=2 SV=3 - [RL21_MOUSE]	9.38	1	1	1	1	64188463	0	0	41.63	9.38	1	1									160	18.5501	10.4917
P02088	Hemoglobin subunit beta-1 OS=Mus musculus GN=Hbb-b1 PE=1 SV=2 - [HBB1_MOUSE]	6.8	3	1	1	1	85398860	0	0	22.18	6.8	1	1									147	15.8301	7.6499
Q62417	Sorbin and SH3 domain-containing protein 1 OS=Mus musculus GN=Sorbs1 PE=1 SV=2 - [SRBS1_MOUSE]	1.24	1	1	1	1	0	0	0	30.68	1.24	1	1									1290	142.982	8.25049
Q8BZX4	Splicing regulatory glutamine/lysine-rich protein 1 OS=Mus musculus GN=Srek1 PE=2 SV=1 - [SREK1_MOUSE]	2.02	1	1	1	1	2.33299e+07	0	0	21.48	2.02	1	1									494	56.7297	10.4771
Q03311	Cholinesterase OS=Mus musculus GN=Bche PE=2 SV=2 - [CHLE_MOUSE]	1	1	1	1	1	7.08536e+07	0	0	20.93	1	1	1									603	68.4182	7.25439
Q9ERK4	Exportin-2 OS=Mus musculus GN=Cse1l PE=2 SV=1 - [XPO2_MOUSE]	2.68	1	2	2	2	22212089	0	0	39.22	2.68	2	2		0				0			971	110.384	5.77002
Q8K003	Translation machinery-associated protein 7 OS=Mus musculus GN=Tma7 PE=2 SV=1 - [TMA7_MOUSE]	15.63	1	1	1	1	32768412	0	0	21.77	15.63	1	1									64	7.06193	9.99365
Q9Z110	Delta-1-pyrroline-5-carboxylate synthase OS=Mus musculus GN=Aldh18a1 PE=2 SV=2 - [P5CS_MOUSE]	1.01	1	1	1	1	9.61989e+07	0	0	26.85	1.01	1	1		0							795	87.2119	7.54736
Q6PFD9	Nuclear pore complex protein Nup98-Nup96 OS=Mus musculus GN=Nup98 PE=1 SV=2 - [NUP98_MOUSE]	0.66	1	1	1	1	3.04106e+07	0	0	29.35	0.66	1	1									1816	197.118	6.17627
Q8R326	Paraspeckle component 1 OS=Mus musculus GN=Pspc1 PE=1 SV=1 - [PSPC1_MOUSE]	3.82	2	2	2	2	5.37514e+07	0	0	45.8131	3.82	2	2									523	58.7213	6.66846
P10852	4F2 cell-surface antigen heavy chain OS=Mus musculus GN=Slc3a2 PE=1 SV=1 - [4F2_MOUSE]	5.32	1	2	2	2	1.87056e+07	0	0	33.43	5.32	2	2									526	58.3003	5.90967
Q9WUM3	Coronin-1B OS=Mus musculus GN=Coro1b PE=1 SV=1 - [COR1B_MOUSE]	3.72	1	2	2	2	1.11067e+08	0	0	21.8426	3.72	2	2									484	53.878	5.78271
P62962	Profilin-1 OS=Mus musculus GN=Pfn1 PE=1 SV=2 - [PROF1_MOUSE]	12.86	1	1	1	1	6.33764e+07	0	0	84.73	12.86	1	1									140	14.9475	8.27979
P32037	Solute carrier family 2, facilitated glucose transporter member 3 OS=Mus musculus GN=Slc2a3 PE=1 SV=1 - [GTR3_MOUSE]	4.06	1	1	1	1	59199844	0	0	42.44	4.06	1	1									493	53.444	4.98291
Q99NB9	Splicing factor 3B subunit 1 OS=Mus musculus GN=Sf3b1 PE=1 SV=1 - [SF3B1_MOUSE]	0.77	1	1	1	1	1.6364e+07	0	0	22.9	0.77	1	1									1304	145.724	7.09326
Q9WVB3	Transducin-like enhancer protein 6 OS=Mus musculus GN=Tle6 PE=1 SV=1 - [TLE6_MOUSE]	1.2	1	1	1	1	1.31922e+07	0	0	25.48	1.2	1	1									581	65.0742	6.01123
Q99L45	Eukaryotic translation initiation factor 2 subunit 2 OS=Mus musculus GN=Eif2s2 PE=1 SV=1 - [IF2B_MOUSE]	3.32	1	1	1	2	2.41257e+07	0	0	29.19	3.32	1	2									331	38.0682	5.79541
P58404	Striatin-4 OS=Mus musculus GN=Strn4 PE=1 SV=2 - [STRN4_MOUSE]	1.05	1	1	1	1	3.89638e+07	0	0	24.17	1.05	1	1									760	81.5945	5.37646
Q9CXS4	Centromere protein V OS=Mus musculus GN=Cenpv PE=2 SV=2 - [CENPV_MOUSE]	5.16	1	1	1	1	11553653	0	0	35.52	5.16	1	1									252	27.5238	9.78857
Q9CY27	Very-long-chain enoyl-CoA reductase OS=Mus musculus GN=Tecr PE=1 SV=1 - [TECR_MOUSE]	5.52	1	1	1	1	31331995	0	0	41.32	5.52	1	1									308	36.0668	9.5542
Q569Z6	Thyroid hormone receptor-associated protein 3 OS=Mus musculus GN=Thrap3 PE=1 SV=1 - [TR150_MOUSE]	0.95	1	1	1	1	50123414	0	0	29.36	0.95	1	1									951	108.114	10.1694
Q5SUF2	Luc7-like protein 3 OS=Mus musculus GN=Luc7l3 PE=1 SV=1 - [LC7L3_MOUSE]	2.78	1	1	1	1	16386371	0	0	28.95	2.78	1	1									432	51.4191	9.77393
Q8R4U7	Leucine zipper protein 1 OS=Mus musculus GN=Luzp1 PE=1 SV=2 - [LUZP1_MOUSE]	7.12	1	6	6	6	5.32009e+07	0	0	169.037	7.12	6	6									1068	119.239	7.98682
O88746	Target of Myb protein 1 OS=Mus musculus GN=Tom1 PE=1 SV=1 - [TOM1_MOUSE]	3.46	1	1	1	1	28230387	0	0	88.46	3.46	1	1									492	54.2912	4.94482
P30681	High mobility group protein B2 OS=Mus musculus GN=Hmgb2 PE=1 SV=3 - [HMGB2_MOUSE]	11.43	1	2	2	2	6.02518e+07	0	0	21.98	11.43	2	2									210	24.1469	7.31299
O35226	26S proteasome non-ATPase regulatory subunit 4 OS=Mus musculus GN=Psmd4 PE=1 SV=1 - [PSMD4_MOUSE]	1.86	1	1	1	1	2.14825e+07	0	0	38.01	1.86	1	1									376	40.6782	4.79248
Q3UMG5	Leucine-rich repeat and calponin homology domain-containing protein 2 OS=Mus musculus GN=Lrch2 PE=2 SV=2 - [LRCH2_MOUSE]	1.29	1	1	1	2	3.06187e+07	0	0	20.72	1.29	1	2									773	84.9359	6.58057
Q6P5H2	Nestin OS=Mus musculus GN=Nes PE=1 SV=1 - [NEST_MOUSE]	3.38	1	5	5	5	7.07132e+07	0	0	72.38	3.38	5	5									1864	207	4.33545
P97363	Serine palmitoyltransferase 2 OS=Mus musculus GN=Sptlc2 PE=2 SV=2 - [SPTC2_MOUSE]	1.25	1	1	1	1	3.46684e+08	0	0	35.43	1.25	1	1		0				0			560	62.9409	8.17725
Q6J1H4	Undifferentiated embryonic cell transcription factor 1 OS=Mus musculus GN=Utf1 PE=1 SV=2 - [UTF1_MOUSE]	3.83	1	1	1	1	39400619	0	0	42.27	3.83	1	1									339	36.3858	10.0376
P09242	Alkaline phosphatase, tissue-nonspecific isozyme OS=Mus musculus GN=Alpl PE=1 SV=2 - [PPBT_MOUSE]	2.67	1	1	1	1	4.39353e+07	0	0	57.7	2.67	1	1									524	57.4778	7.00537
Q99KW3	TRIO and F-actin-binding protein OS=Mus musculus GN=Triobp PE=1 SV=3 - [TARA_MOUSE]	1.54	1	3	3	4	6.2423e+07	0	0	69.9749	1.54	3	4									2014	223.232	8.06006
Q9CQU5	ZW10 interactor OS=Mus musculus GN=Zwint PE=2 SV=1 - [ZWINT_MOUSE]	2.78	1	1	1	1	7.28911e+08	0	0	0	2.78	1	1									252	28.6951	8.42627
Q8CGB3	Uveal autoantigen with coiled-coil domains and ankyrin repeats OS=Mus musculus GN=Uaca PE=1 SV=2 - [UACA_MOUSE]	3.12	1	4	4	4	2.96214e+07	0	0	57.6595	3.12	4	4									1411	160.714	7.1958
Q9EQX4	Allograft inflammatory factor 1-like OS=Mus musculus GN=Aif1l PE=2 SV=1 - [AIF1L_MOUSE]	5.33	1	1	1	1	23581263	0	0	32.82	5.33	1	1									150	17.0126	7.18115
Q9R0L6	Pericentriolar material 1 protein OS=Mus musculus GN=Pcm1 PE=1 SV=2 - [PCM1_MOUSE]	0.44	1	1	1	1	1.7235e+07	0	0	21.11	0.44	1	1									2025	228.706	5.0083
Q99MV7	RING finger protein 17 OS=Mus musculus GN=Rnf17 PE=1 SV=2 - [RNF17_MOUSE]	0.61	1	1	1	1	7.64355e+06	0	0	29.69	0.61	1	1									1640	185.48	5.47803
O08784	Treacle protein OS=Mus musculus GN=Tcof1 PE=1 SV=1 - [TCOF_MOUSE]	1.29	1	1	1	1	13589751	0	0	32.93	1.29	1	1									1320	134.921	9.34912
Q9CYL5	Golgi-associated plant pathogenesis-related protein 1 OS=Mus musculus GN=Glipr2 PE=2 SV=3 - [GAPR1_MOUSE]	8.44	1	1	1	1	7.31147e+07	0	0	45.7	8.44	1	1									154	17.0795	9.51025
P09602	Non-histone chromosomal protein HMG-17 OS=Mus musculus GN=Hmgn2 PE=1 SV=2 - [HMGN2_MOUSE]	18.89	1	1	1	1	5.27235e+06	0	0	28.14	18.89	1	1									90	9.41707	9.99365
Q9DAU9	Zinc finger protein 654 OS=Mus musculus GN=Znf654 PE=1 SV=2 - [ZN654_MOUSE]	1.05	1	1	1	1	4.37442e+07	0	0	20.21	1.05	1	1									571	65.1229	6.25244
P08043	Zinc finger protein 2 OS=Mus musculus GN=Zfp2 PE=2 SV=2 - [ZFP2_MOUSE]	3.27	2	1	1	1	2.80421e+07	0	0	32.21	3.27	1	1									459	52.5001	8.82178
Q9CVI2	Protein FAM133B OS=Mus musculus GN=Fam133b PE=1 SV=3 - [F133B_MOUSE]	7.76	1	2	2	2	1.79019e+08	0	0	51.33	7.76	2	2									245	27.9355	10.0669
Q62074	Protein kinase C iota type OS=Mus musculus GN=Prkci PE=1 SV=3 - [KPCI_MOUSE]	3.19	1	1	1	1	1.77796e+07	0	0	23.89	3.19	1	1									595	68.1593	5.84619
Q4VAC9	Pleckstrin homology domain-containing family G member 3 OS=Mus musculus GN=Plekhg3 PE=1 SV=2 - [PKHG3_MOUSE]	0.97	1	1	1	1	31160236	0	0	40.34	0.97	1	1									1341	148.428	5.68115
O35648	Centrin-3 OS=Mus musculus GN=Cetn3 PE=2 SV=1 - [CETN3_MOUSE]	7.78	1	1	1	1	2.14244e+07	0	0	21.48	7.78	1	1									167	19.5069	4.77979
P18524	Ig heavy chain V region RF OS=Mus musculus PE=1 SV=1 - [HVM53_MOUSE]	18.8	3	1	2	2	5.10823e+07	0	0	68.0642	18.8	2	2									117	12.8576	9.29053
Q925B0	PRKC apoptosis WT1 regulator protein OS=Mus musculus GN=Pawr PE=1 SV=2 - [PAWR_MOUSE]	22.52	1	6	6	8	1.97856e+08	0	0	249.968	22.52	6	8									333	35.8868	5.92236
Q91YD6	Villin-like protein OS=Mus musculus GN=Vill PE=2 SV=1 - [VILL_MOUSE]	1.16	1	1	1	1	21517634	0	0	23.01	1.16	1	1									859	96.4478	6.354
Q8BH74	Nuclear pore complex protein Nup107 OS=Mus musculus GN=Nup107 PE=2 SV=1 - [NU107_MOUSE]	3.02	1	3	3	3	4.94367e+07	0	0	53.2295	3.02	3	3									926	106.65	5.42725
Q8BJ37	Tyrosyl-DNA phosphodiesterase 1 OS=Mus musculus GN=Tdp1 PE=2 SV=2 - [TYDP1_MOUSE]	2.3	1	1	1	1	2.54502e+06	0	0	32.84	2.3	1	1									609	68.6465	7.81104
Q62394	Zinc finger protein 185 OS=Mus musculus GN=Znf185 PE=2 SV=1 - [ZN185_MOUSE]	7.39	1	3	3	3	5.43431e+07	0	0	27.47	7.39	3	3									352	38.2977	5.12256
P01674	Ig kappa chain V-III region PC 2154 OS=Mus musculus PE=1 SV=1 - [KV3AM_MOUSE]	11.11	1	1	1	1	100407176	0	0	73.73	11.11	1	1									108	11.6917	6.26514
P18531	Ig heavy chain V region 3-6 OS=Mus musculus GN=Ighv3-6 PE=1 SV=1 - [HVM60_MOUSE]	5.17	1	1	1	1	30333746	0	0	27.25	5.17	1	1									116	13.0866	8.77783
Q91ZU6	Dystonin OS=Mus musculus GN=Dst PE=1 SV=2 - [DYST_MOUSE]	0.57	1	4	4	4	1.91404e+07	0	0	67.5605	0.57	4	4									7393	833.701	5.31299

## Sheet: 2 or 3
											1. Empty control				2. 3xF-ATF7IP WT				3. 3xF-ATF7IP K16R
	Accession	Description	ΣCoverage	Σ# Proteins	Σ# Unique Peptides	Σ# Peptides	Σ# PSMs	A5: Area	B5: Area	C5: Area	Score A2	Coverage A2	# Peptides A2	# PSM A2	Score B2	Coverage B2	# Peptides B2	# PSM B2	Score C2	Coverage C2	# Peptides C2	# PSM C2	# AAs	MW [kDa]	calc. pI
	Q7TT18	Activating transcription factor 7-interacting protein 1 OS=Mus musculus GN=Atf7ip PE=1 SV=1 - [MCAF1_MOUSE]	53.52	1	52	52	233	0	5.39092e+10	6.16371e+10					3539.09	46.55	45	101	4278.21	52.22	51	132	1306	138.508	4.76709
	O88974	Histone-lysine N-methyltransferase SETDB1 OS=Mus musculus GN=Setdb1 PE=1 SV=1 - [SETB1_MOUSE]	52.49	1	77	77	241	0	8.1222e+09	1.13132e+10					2901.31	49.2	69	110	3544.49	51.03	71	131	1307	144.457	5.98584
	B2RRF6	Zinc finger protein 518A OS=Mus musculus GN=Znf518a PE=1 SV=1 - [Z518A_MOUSE]	45.4	1	58	58	113	0	5.85017e+08	6.67776e+08					1318.46	37.62	46	59	1419.74	35.52	44	54	1478	165.5	8.98291
	Q8BIX3	ARL14 effector protein OS=Mus musculus GN=Arl14ep PE=2 SV=1 - [AL14E_MOUSE]	59.06	1	19	19	72	0	4.55695e+09	5.76929e+09					1032.21	59.06	19	35	1031.7	54.71	17	37	276	30.9904	8.23584
	Q3TYA6	M-phase phosphoprotein 8 OS=Mus musculus GN=Mphosph8 PE=1 SV=1 - [MPP8_MOUSE]	11.89	1	10	10	12	0	2.76666e+08	0					323.151	11.89	10	12					858	97.407	5.84619
	P97350	Plakophilin-1 OS=Mus musculus GN=Pkp1 PE=1 SV=1 - [PKP1_MOUSE]	17.72	2	11	11	15	0	1.92289e+08	1.54902e+08					283.27	14.56	9	9	188.843	10.3	6	6	728	80.8444	8.90967
	Q9DBD5	Proline-, glutamic acid- and leucine-rich protein 1 OS=Mus musculus GN=Pelp1 PE=1 SV=2 - [PELP1_MOUSE]	5.61	1	5	5	10	0	7.23469e+07	7.69851e+07					238.201	5.61	5	6	164.631	4.36	4	4	1123	117.995	4.36084
	B2RQC6	CAD protein OS=Mus musculus GN=Cad PE=2 SV=1 - [PYR1_MOUSE]	4.36	1	9	9	13	0	6.03379e+07	6.70246e+07					180.031	3.24	7	7	187.658	2.79	6	6	2225	243.084	6.43018
	Q64737	Trifunctional purine biosynthetic protein adenosine-3 OS=Mus musculus GN=Gart PE=2 SV=3 - [PUR2_MOUSE]	15.64	1	12	12	16	0	9.49269e+07	1.28373e+08					177.98	8.32	6	6	225.775	13.47	10	10	1010	107.436	6.68311
	Q61686	Chromobox protein homolog 5 OS=Mus musculus GN=Cbx5 PE=1 SV=1 - [CBX5_MOUSE]	31.41	1	4	5	9	0	218461561	248937568					147.172	31.41	5	6	114.591	18.32	3	3	191	22.172	5.85889
	P62858	40S ribosomal protein S28 OS=Mus musculus GN=Rps28 PE=2 SV=1 - [RS28_MOUSE]	56.52	1	4	4	7	0	245010110	4.26845e+08					142.378	50.72	3	4	110.323	27.54	3	3	69	7.8362	10.6968
	Q61495	Desmoglein-1-alpha OS=Mus musculus GN=Dsg1a PE=2 SV=2 - [DSG1A_MOUSE]	4.26	3	4	4	12	0	1.62131e+08	1.41887e+08					137.994	4.26	4	6	130.852	4.26	4	6	1057	114.525	4.89404
	Q9QXX4	Calcium-binding mitochondrial carrier protein Aralar2 OS=Mus musculus GN=Slc25a13 PE=1 SV=1 - [CMC2_MOUSE]	12.28	2	7	7	13	0	5.14051e+07	9.8707e+07					137.948	12.28	7	7	153.835	10.8	6	6	676	74.4198	8.60205
	Q6PR54	Telomere-associated protein RIF1 OS=Mus musculus GN=Rif1 PE=1 SV=2 - [RIF1_MOUSE]	4.8	1	9	9	13	0	5.12011e+07	74063806					136.023	2.23	4	4	261.398	4.8	9	9	2419	266.063	5.56689
	P56480	ATP synthase subunit beta, mitochondrial OS=Mus musculus GN=Atp5b PE=1 SV=2 - [ATPB_MOUSE]	20.04	1	7	7	9	0	100988880	8.4827e+07					128.192	17.58	6	6	97.312	7.94	3	3	529	56.2655	5.33838
	Q9ERU9	E3 SUMO-protein ligase RanBP2 OS=Mus musculus GN=Ranbp2 PE=1 SV=2 - [RBP2_MOUSE]	4.81	1	12	12	14	0	4.79649e+07	9.0391e+07					124.8	2.23	5	5	255.719	3.37	9	9	3053	340.907	6.17627
	O35343	Importin subunit alpha-4 OS=Mus musculus GN=Kpna4 PE=2 SV=1 - [IMA4_MOUSE]	16.51	1	4	4	7	0	2.22746e+07	8.07669e+07					116.736	9.6	2	3	66.097	10.17	3	4	521	57.8867	4.94482
	Q3UKZ7	ARL14 effector protein-like OS=Mus musculus GN=Arl14epl PE=2 SV=1 - [A14EL_MOUSE]	49.34	1	6	6	10	0	2.84947e+08	5.71925e+08					116.183	27.63	4	4	204.554	44.08	5	6	152	17.5295	8.38232
	O70325	Phospholipid hydroperoxide glutathione peroxidase, mitochondrial OS=Mus musculus GN=Gpx4 PE=1 SV=4 - [GPX41_MOUSE]	42.13	2	8	8	13	0	1.38339e+08	3.01826e+08					113.89	25.89	4	4	199.74	42.13	8	9	197	22.2149	8.45557
	Q5DTW7	Uncharacterized protein KIAA1551 OS=Mus musculus GN=Kiaa1551 PE=2 SV=2 - [K1551_MOUSE]	9.34	1	11	11	17	0	9.07853e+07	1.37916e+08		0			113.829	4.01	5	6	242.112	8.48	10	11	1521	168.939	7.44482
	Q69ZR9	Protein FAM208A OS=Mus musculus GN=Fam208a PE=2 SV=2 - [F208A_MOUSE]	1.86	1	3	3	3	0	2.97955e+07	0					100.475	1.86	3	3					1610	181.283	5.66846
	P07356	Annexin A2 OS=Mus musculus GN=Anxa2 PE=1 SV=2 - [ANXA2_MOUSE]	16.22	1	5	5	7	0	8.32874e+07	7.19299e+07					99.5633	9.44	3	3	173.914	13.27	4	4	339	38.6518	7.69385
	Q9DCL9	Multifunctional protein ADE2 OS=Mus musculus GN=Paics PE=1 SV=4 - [PUR6_MOUSE]	8.94	1	3	3	8	0	5.14095e+07	5.42393e+07					98.6671	6.59	2	4	96.49	8.94	3	4	425	46.9761	7.2251
	Q9EP97	Sentrin-specific protease 3 OS=Mus musculus GN=Senp3 PE=1 SV=1 - [SENP3_MOUSE]	10.21	1	4	4	4	0	7.19758e+07	67004786					95.3133	7.75	3	3	53.54	2.46	1	1	568	64.3624	8.74854
	Q5DW34	Histone-lysine N-methyltransferase EHMT1 OS=Mus musculus GN=Ehmt1 PE=1 SV=2 - [EHMT1_MOUSE]	41.9	1	36	37	65	0	4.59327e+07	2.30178e+09					91.4834	3.78	4	4	1745.7	41.9	37	61	1296	141.909	5.79541
	Q8C0C7	Phenylalanine--tRNA ligase alpha subunit OS=Mus musculus GN=Farsa PE=2 SV=1 - [SYFA_MOUSE]	9.84	1	4	4	6	0	6.28856e+07	8.98279e+07					90.07	5.12	2	2	138.86	9.84	4	4	508	57.5628	8.27979
	Q61171	Peroxiredoxin-2 OS=Mus musculus GN=Prdx2 PE=1 SV=3 - [PRDX2_MOUSE]	27.27	1	5	5	9	0	1.76846e+08	2.91682e+08					89.4543	18.18	4	4	97.0105	27.27	5	5	198	21.7651	5.41455
	Q9D2Q8	Protein S100-A14 OS=Mus musculus GN=S100a14 PE=2 SV=1 - [S10AE_MOUSE]	21.15	1	2	2	3	0	115132145	7.35856e+07					87.163	21.15	2	2	24.7	6.73	1	1	104	11.5918	5.50342
	Q8BFQ4	WD repeat-containing protein 82 OS=Mus musculus GN=Wdr82 PE=1 SV=1 - [WDR82_MOUSE]	2.24	1	1	1	4	0	6319430763	0					86.1365	2.24	1	4		0			313	35.0565	7.69385
	Q4VBE8	WD repeat-containing protein 18 OS=Mus musculus GN=Wdr18 PE=1 SV=1 - [WDR18_MOUSE]	6.03	1	2	2	3	0	6.02188e+07	111214683					85.95	6.03	2	2	32.31	2.09	1	1	431	47.181	6.88818
	P99028	Cytochrome b-c1 complex subunit 6, mitochondrial OS=Mus musculus GN=Uqcrh PE=1 SV=2 - [QCR6_MOUSE]	20.22	1	1	1	1	0	3.46555e+07	0					80.81	20.22	1	1					89	10.428	4.86865
	Q9JIH2	Nuclear pore complex protein Nup50 OS=Mus musculus GN=Nup50 PE=1 SV=3 - [NUP50_MOUSE]	4.08	1	2	2	3	0	4.11974e+07	42306689					79.0824	4.08	2	2	22.92	1.29	1	1	466	49.4546	6.23975
	Q6P1F6	Serine/threonine-protein phosphatase 2A 55 kDa regulatory subunit B alpha isoform OS=Mus musculus GN=Ppp2r2a PE=1 SV=1 - [2ABA_MOUSE]	16.11	1	4	5	7	0	9.33285e+07	9.5187e+07					77.34	5.59	2	2	117.576	16.11	5	5	447	51.6595	6.20166
	P17751	Triosephosphate isomerase OS=Mus musculus GN=Tpi1 PE=1 SV=4 - [TPIS_MOUSE]	16.39	1	4	4	8	0	72462058	7.94298e+07					74.08	16.39	4	4	65.7067	16.39	4	4	299	32.1713	5.74463
	P14733	Lamin-B1 OS=Mus musculus GN=Lmnb1 PE=1 SV=3 - [LMNB1_MOUSE]	14.8	2	8	8	10	0	6.19315e+07	1.43503e+08					71.5293	5.1	3	3	142.107	11.73	6	7	588	66.7448	5.16064
	P01642	Ig kappa chain V-V region L7 (Fragment) OS=Mus musculus GN=Gm10881 PE=1 SV=1 - [KV5A9_MOUSE]	10.43	1	1	1	2	0	202599592	1.67819e+08					67.3	10.43	1	1	61.27	10.43	1	1	115	12.6072	5.93506
	Q921F2	TAR DNA-binding protein 43 OS=Mus musculus GN=Tardbp PE=1 SV=1 - [TADBP_MOUSE]	24.15	1	7	7	8	0	8.03049e+07	7.93795e+07					66.09	4.35	1	1	198.913	24.15	7	7	414	44.5193	6.69775
	Q9Z148	Histone-lysine N-methyltransferase EHMT2 OS=Mus musculus GN=Ehmt2 PE=1 SV=2 - [EHMT2_MOUSE]	42.44	1	45	46	70	0	4.62036e+07	4.19879e+09					65.63	2.22	3	3	2087.1	42.44	46	67	1263	137.952	5.8335
	Q61699	Heat shock protein 105 kDa OS=Mus musculus GN=Hsph1 PE=1 SV=2 - [HS105_MOUSE]	7.23	2	4	6	10	0	4.83296e+07	3.47193e+09					63.87	3.73	3	4	95.555	5.59	5	6	858	96.3464	5.52881
	Q791V5	Mitochondrial carrier homolog 2 OS=Mus musculus GN=Mtch2 PE=1 SV=1 - [MTCH2_MOUSE]	7.26	1	2	2	3	0	6.74705e+07	7.79631e+07					60.74	7.26	2	2	38.24	2.97	1	1	303	33.477	8.25049
	P52480	Pyruvate kinase isozymes M1/M2 OS=Mus musculus GN=Pkm PE=1 SV=4 - [KPYM_MOUSE]	4.52	1	2	2	4	0	9.66602e+07	1.27048e+08					60.69	4.52	2	2	25.86	4.52	2	2	531	57.808	7.47412
	Q9D1G1	Ras-related protein Rab-1B OS=Mus musculus GN=Rab1b PE=1 SV=1 - [RAB1B_MOUSE]	8.46	8	2	2	3	0	3.32317e+07	9.12758e+07					58.1084	8.46	2	2	26.8	5.47	1	1	201	22.1732	5.73193
	Q922W5	Pyrroline-5-carboxylate reductase 1, mitochondrial OS=Mus musculus GN=Pycr1 PE=1 SV=1 - [P5CR1_MOUSE]	3.56	2	1	1	1	0	2.53226e+07	0					58.1	3.56	1	1					309	32.3529	6.85889
	P18525	Ig heavy chain V region 5-84 OS=Mus musculus PE=1 SV=1 - [HVM54_MOUSE]	13.68	1	1	1	2	0	1.65879e+08	160561709					57.99	13.68	1	1	53.08	13.68	1	1	117	12.8635	8.88037
	Q60931	Voltage-dependent anion-selective channel protein 3 OS=Mus musculus GN=Vdac3 PE=1 SV=1 - [VDAC3_MOUSE]	10.6	1	1	2	2	0	25230971	2.94628e+07					57.15	7.07	1	1	58.37	3.53	1	1	283	30.7334	8.79248
	Q3U9G9	Lamin-B receptor OS=Mus musculus GN=Lbr PE=1 SV=2 - [LBR_MOUSE]	5.59	1	3	3	5	0	3.71979e+07	6.37652e+07					56.29	4.47	2	2	83.0267	5.59	3	3	626	71.3945	9.36377
	Q8VC52	RNA-binding protein with multiple splicing 2 OS=Mus musculus GN=Rbpms2 PE=1 SV=1 - [RBPS2_MOUSE]	6.8	1	1	1	2	0	51440998	6.92779e+07					55.7	6.8	1	1	31.19	6.8	1	1	206	22.4485	8.41162
	Q8K4L4	Protein POF1B OS=Mus musculus GN=Pof1b PE=1 SV=3 - [POF1B_MOUSE]	1.87	1	1	1	2	0	3.18666e+07	2.58778e+07					55.27	1.87	1	1	45	1.87	1	1	587	67.7425	6.22705
	G3X9C2	F-box only protein 50 OS=Mus musculus GN=Nccrp1 PE=2 SV=2 - [FBX50_MOUSE]	4.14	1	1	1	2	0	8.329e+07	1.01334e+08					54.19	4.14	1	1	44.82	4.14	1	1	266	30.3886	7.12256
	Q9Z103	Activity-dependent neuroprotector homeobox protein OS=Mus musculus GN=Adnp PE=2 SV=1 - [ADNP_MOUSE]	6.52	1	4	4	4	0	2.00864e+07	0					53.64	6.52	4	4					828	92.0051	6.06201
	P14094	Sodium/potassium-transporting ATPase subunit beta-1 OS=Mus musculus GN=Atp1b1 PE=1 SV=1 - [AT1B1_MOUSE]	3.62	1	1	1	1	0	1.04194e+07	0					53.02	3.62	1	1					304	35.172	8.646
	P17897	Lysozyme C-1 OS=Mus musculus GN=Lyz1 PE=1 SV=1 - [LYZ1_MOUSE]	12.16	1	2	2	2	0	6.92962e+07	0					52.73	12.16	2	2					148	16.7834	9.40771
	Q9JKV1	Proteasomal ubiquitin receptor ADRM1 OS=Mus musculus GN=Adrm1 PE=1 SV=2 - [ADRM1_MOUSE]	5.41	1	2	2	3	0	4.61115e+07	63969295					52.1234	5.41	2	2	45.84	3.93	1	1	407	42.0337	5.07178
	Q9D3D9	ATP synthase subunit delta, mitochondrial OS=Mus musculus GN=Atp5d PE=1 SV=1 - [ATPD_MOUSE]	8.33	1	1	1	2	0	1.14256e+07	3.62598e+07					50.89	8.33	1	1	52.77	8.33	1	1	168	17.5891	5.08447
	Q9D5D8	Chromodomain Y-like protein 2 OS=Mus musculus GN=Cdyl2 PE=1 SV=1 - [CDYL2_MOUSE]	10.34	1	5	5	6	0	2.67508e+07	4.60076e+07					50.28	3.38	2	2	115.66	8.15	4	4	503	56.1068	8.646
	Q61316	Heat shock 70 kDa protein 4 OS=Mus musculus GN=Hspa4 PE=1 SV=1 - [HSP74_MOUSE]	9.16	2	5	7	8	0	6.15595e+07	7.37089e+07					49.6	5.11	4	4	90.9818	5.11	4	4	841	94.0733	5.23682
	Q60930	Voltage-dependent anion-selective channel protein 2 OS=Mus musculus GN=Vdac2 PE=1 SV=2 - [VDAC2_MOUSE]	14.24	1	4	4	5	0	6.48974e+07	6.77668e+07					47.65	6.78	2	2	93.5595	11.53	3	3	295	31.7126	7.48877
	Q6P5D8	Structural maintenance of chromosomes flexible hinge domain-containing protein 1 OS=Mus musculus GN=Smchd1 PE=1 SV=2 - [SMHD1_MOUSE]	1.99	1	3	3	5	0	3.92509e+07	4.82091e+07					46.91	1.2	2	2	54.98	1.99	3	3	2007	225.506	7.23975
	O55022	Membrane-associated progesterone receptor component 1 OS=Mus musculus GN=Pgrmc1 PE=1 SV=4 - [PGRC1_MOUSE]	7.18	2	2	2	4	0	2.16602e+07	2.57304e+07					46.8133	7.18	2	2	35.6933	7.18	2	2	195	21.6808	4.70361
	P01634	Ig kappa chain V-V region MOPC 21 OS=Mus musculus PE=1 SV=1 - [KV5A2_MOUSE]	11.76	2	1	2	4	0	2.41782e+08	2.57639e+08					46.36	11.76	2	2	60.3819	11.76	2	2	136	14.8922	6.75635
	Q9WTQ5	A-kinase anchor protein 12 OS=Mus musculus GN=Akap12 PE=1 SV=1 - [AKA12_MOUSE]	1.78	1	2	2	2	0	2.61438e+07	2.61868e+07					42.73	0.89	1	1	22.28	0.89	1	1	1684	180.586	4.43701
	P14873	Microtubule-associated protein 1B OS=Mus musculus GN=Map1b PE=1 SV=2 - [MAP1B_MOUSE]	0.81	1	2	2	3	0	1.59493e+07	5.63237e+07					41.58	0.57	1	1	41.25	0.81	2	2	2464	270.089	4.83057
	Q8VD72	Tetratricopeptide repeat protein 8 OS=Mus musculus GN=Ttc8 PE=2 SV=1 - [TTC8_MOUSE]	1.17	2	1	1	1	0	7.3516e+07	0					41.57	1.17	1	1					515	58.4024	6.91748
	P48678	Prelamin-A/C OS=Mus musculus GN=Lmna PE=1 SV=2 - [LMNA_MOUSE]	1.5	1	1	1	1	0	10960402	0					41.56	1.5	1	1					665	74.1927	6.97607
	Q8R080	G2 and S phase-expressed protein 1 OS=Mus musculus GN=Gtse1 PE=1 SV=2 - [GTSE1_MOUSE]	4.99	1	2	2	3	0	7.86293e+06	3.94901e+07					41.41	2.29	1	1	81.68	4.99	2	2	741	78.7034	9.39307
	Q64291	Keratin, type I cytoskeletal 12 OS=Mus musculus GN=Krt12 PE=1 SV=2 - [K1C12_MOUSE]	1.64	1	1	1	1	0	8.04077e+07	0					40.18	1.64	1	1					487	52.4318	4.81787
	P31266	Recombining binding protein suppressor of hairless OS=Mus musculus GN=Rbpj PE=1 SV=1 - [SUH_MOUSE]	10.08	1	5	5	5	0	4.18362e+07	2.77962e+07					39.29	4.18	2	2	24.25	5.89	3	3	526	58.5001	8.1333
	P26041	Moesin OS=Mus musculus GN=Msn PE=1 SV=3 - [MOES_MOUSE]	1.56	3	1	1	2	0	8.8076e+06	9.89217e+06					39.19	1.56	1	1	32.23	1.56	1	1	577	67.7249	6.59521
	Q8BG02	Serine/threonine-protein phosphatase 2A 55 kDa regulatory subunit B gamma isoform OS=Mus musculus GN=Ppp2r2c PE=2 SV=1 - [2ABG_MOUSE]	3.8	1	1	2	4	0	5.27384e+07	5.51427e+07					39.1691	3.8	2	2	56.0491	3.8	2	2	447	51.4295	6.3667
	Q9D7G0	Ribose-phosphate pyrophosphokinase 1 OS=Mus musculus GN=Prps1 PE=1 SV=4 - [PRPS1_MOUSE]	19.18	3	6	6	8	0	4.92605e+07	4.22583e+07					38.59	11.32	3	3	88.1127	15.41	5	5	318	34.8119	6.97607
	Q9QY93	dCTP pyrophosphatase 1 OS=Mus musculus GN=Dctpp1 PE=1 SV=1 - [DCTP1_MOUSE]	19.41	1	3	3	4	0	1.05462e+08	8.0026e+07					38.2005	10.59	2	2	35.2344	12.35	2	2	170	18.7834	5.03369
	Q9DBG3	AP-2 complex subunit beta OS=Mus musculus GN=Ap2b1 PE=1 SV=1 - [AP2B1_MOUSE]	3.52	2	3	3	3	0	6.19724e+07	32131425					38.08	2.24	2	2	27.63	1.28	1	1	937	104.516	5.37646
	Q8CIG8	Protein arginine N-methyltransferase 5 OS=Mus musculus GN=Prmt5 PE=1 SV=3 - [ANM5_MOUSE]	12.4	1	8	8	9	0	41246506	1.0166e+08					37.3664	2.51	2	2	78.5268	11.15	7	7	637	72.6336	6.41748
	O08528	Hexokinase-2 OS=Mus musculus GN=Hk2 PE=1 SV=1 - [HXK2_MOUSE]	1.64	1	1	1	1	0	3.61579e+07	0					36.94	1.64	1	1					917	102.469	6.11279
	Q6TDU8	Cancer susceptibility candidate protein 1 OS=Mus musculus GN=Casc1 PE=2 SV=1 - [CASC1_MOUSE]	0.82	1	1	1	1	0	0	0		0			36.66	0.82	1	1		0			730	84.9124	5.37646
	Q3UL97	Activating transcription factor 7-interacting protein 2 OS=Mus musculus GN=Atf7ip2 PE=2 SV=1 - [MCAF2_MOUSE]	7.08	1	3	3	4	0	54100140	7.79408e+07					35.33	5.09	2	2	49.8737	3.76	2	2	452	50.9424	9.45166
	P06151	L-lactate dehydrogenase A chain OS=Mus musculus GN=Ldha PE=1 SV=3 - [LDHA_MOUSE]	9.34	3	3	3	4	0	5.26862e+07	6.95044e+07					35.07	3.01	1	1	60.4227	9.34	3	3	332	36.4752	7.73779
	Q8BFR5	Elongation factor Tu, mitochondrial OS=Mus musculus GN=Tufm PE=1 SV=1 - [EFTU_MOUSE]	13.5	1	5	5	6	0	28529229	1.11278e+08					34.43	2.43	1	1	118.154	13.5	5	5	452	49.477	7.56201
	Q60953	Protein PML OS=Mus musculus GN=Pml PE=1 SV=3 - [PML_MOUSE]	1.24	1	1	1	1	0	16364661	0					34.23	1.24	1	1					885	98.1796	5.63037
	P15532	Nucleoside diphosphate kinase A OS=Mus musculus GN=Nme1 PE=1 SV=1 - [NDKA_MOUSE]	7.89	2	1	1	1	0	29233153	0					32.94	7.89	1	1					152	17.1969	7.37158
	Q99KY4	Cyclin-G-associated kinase OS=Mus musculus GN=Gak PE=1 SV=2 - [GAK_MOUSE]	0.77	1	1	1	1	0	1.30346e+07	0					32.93	0.77	1	1					1305	143.55	5.73193
	P63166	Small ubiquitin-related modifier 1 OS=Mus musculus GN=Sumo1 PE=1 SV=1 - [SUMO1_MOUSE]	6.93	1	1	1	1	0	1.64896e+07	0					32.77	6.93	1	1					101	11.5497	5.51611
	Q811D2	Ankyrin repeat domain-containing protein 26 OS=Mus musculus GN=Ankrd26 PE=1 SV=2 - [ANR26_MOUSE]	0.38	1	1	1	2	0	570716126	0					32.5536	0.38	1	2					1581	180.535	5.87158
	P62309	Small nuclear ribonucleoprotein G OS=Mus musculus GN=Snrpg PE=1 SV=1 - [RUXG_MOUSE]	9.21	1	1	1	1	0	65752231	0					31.77	9.21	1	1					76	8.49043	8.88037
	Q9CU65	Zinc finger MYM-type protein 2 OS=Mus musculus GN=Zmym2 PE=2 SV=3 - [ZMYM2_MOUSE]	1.45	1	2	2	2	0	2.60322e+07	0					30.93	1.45	2	2					1376	154.541	6.3667
	Q99M28	RNA-binding protein with serine-rich domain 1 OS=Mus musculus GN=Rnps1 PE=2 SV=1 - [RNPS1_MOUSE]	7.54	1	2	2	2	0	1.04826e+07	66228797					30.37	4.92	1	1	21.14	2.62	1	1	305	34.1877	11.8394
	Q60737	Casein kinase II subunit alpha OS=Mus musculus GN=Csnk2a1 PE=1 SV=2 - [CSK21_MOUSE]	6.39	1	2	2	3	0	57862431	6.69551e+07					29.91	1.79	1	1	47.4942	6.39	2	2	391	45.1048	7.73779
	O70133	ATP-dependent RNA helicase A OS=Mus musculus GN=Dhx9 PE=1 SV=2 - [DHX9_MOUSE]	1.45	1	2	2	3	0	1.59405e+07	3.76051e+07					29.75	0.72	1	1	51.0461	1.45	2	2	1380	149.381	6.82959
	A2A432	Cullin-4B OS=Mus musculus GN=Cul4b PE=1 SV=1 - [CUL4B_MOUSE]	1.65	2	2	2	2	0	2.20783e+09	9742492					29.73	0.72	1	1	20.8	0.93	1	1	970	110.63	8.36768
	Q91VC3	Eukaryotic initiation factor 4A-III OS=Mus musculus GN=Eif4a3 PE=2 SV=3 - [IF4A3_MOUSE]	5.35	1	1	2	2	0	2.21741e+07	0					29.64	5.35	2	2					411	46.8102	6.72705
	P61620	Protein transport protein Sec61 subunit alpha isoform 1 OS=Mus musculus GN=Sec61a1 PE=2 SV=2 - [S61A1_MOUSE]	4.2	1	1	1	1	0	0	0					29.59	4.2	1	1					476	52.2305	8.06006
	P35922	Fragile X mental retardation protein 1 homolog OS=Mus musculus GN=Fmr1 PE=1 SV=1 - [FMR1_MOUSE]	3.75	2	1	2	3	0	1.24445e+08	6.45977e+07					29.3	1.3	1	1	77.9494	3.75	2	2	614	68.9469	7.62061
	Q8VDN2	Sodium/potassium-transporting ATPase subunit alpha-1 OS=Mus musculus GN=Atp1a1 PE=1 SV=1 - [AT1A1_MOUSE]	2.15	4	2	2	2	0	4.26711e+07	0					29.29	2.15	2	2					1023	112.91	5.45264
	Q9DB20	ATP synthase subunit O, mitochondrial OS=Mus musculus GN=Atp5o PE=1 SV=1 - [ATPO_MOUSE]	20.66	1	3	3	4	0	6.28501e+07	7.01352e+07					29.28	5.16	1	1	109.392	20.66	3	3	213	23.3487	9.99365
	A4QPC6	Butyrophilin subfamily 2 member A2 OS=Mus musculus GN=Btn2a2 PE=1 SV=1 - [BT2A2_MOUSE]	1.36	1	1	1	1	0	748051896	0					29.04	1.36	1	1					514	58.4176	5.89697
	O35723	DnaJ homolog subfamily B member 3 OS=Mus musculus GN=Dnajb3 PE=2 SV=1 - [DNJB3_MOUSE]	3.31	1	1	1	1	0	49497478	0					28.93	3.31	1	1					242	26.6621	6.25244
	Q9CR62	Mitochondrial 2-oxoglutarate/malate carrier protein OS=Mus musculus GN=Slc25a11 PE=1 SV=3 - [M2OM_MOUSE]	2.55	1	1	1	2	0	24339383	28762589					28.37	2.55	1	1	26.32	2.55	1	1	314	34.1329	9.93506
	P35282	Ras-related protein Rab-21 OS=Mus musculus GN=Rab21 PE=1 SV=4 - [RAB21_MOUSE]	5.41	1	1	1	1	0	9.60744e+06	0					27.28	5.41	1	1					222	24.0912	7.94287
	P84091	AP-2 complex subunit mu OS=Mus musculus GN=Ap2m1 PE=1 SV=1 - [AP2M1_MOUSE]	6.21	1	2	2	2	0	59988671	6.0206e+07					27.27	1.61	1	1	30.98	4.6	1	1	435	49.623	9.53955
	O88286	Protein Wiz OS=Mus musculus GN=Wiz PE=1 SV=2 - [WIZ_MOUSE]	7.96	1	11	11	13	0	1.67149e+07	1.29339e+08					26.61	1.43	2	2	182.017	7.96	11	11	1684	184.176	7.00537
	Q9QWT9	Kinesin-like protein KIFC1 OS=Mus musculus GN=Kifc1 PE=1 SV=2 - [KIFC1_MOUSE]	5.49	1	3	3	3	0	32754471	3.13569e+07					26.58	2.08	1	1	22.69	3.41	2	2	674	74.1073	8.71924
	A2BDX3	Adenylyltransferase and sulfurtransferase MOCS3 OS=Mus musculus GN=Mocs3 PE=2 SV=1 - [MOCS3_MOUSE]	1.96	1	1	1	4	0	1.16035e+08	142569438					26.22	1.96	1	2	26.2889	1.96	1	2	460	49.3438	7.48877
	P43247	DNA mismatch repair protein Msh2 OS=Mus musculus GN=Msh2 PE=2 SV=1 - [MSH2_MOUSE]	2.67	1	2	2	2	0	0	54032063					26.1	1.18	1	1	23.39	1.5	1	1	935	104.085	5.96045
	P10711	Transcription elongation factor A protein 1 OS=Mus musculus GN=Tcea1 PE=1 SV=2 - [TCEA1_MOUSE]	7.64	2	2	2	2	0	14546305	49412480					25.79	3.32	1	1	50.39	4.32	1	1	301	33.859	8.38232
	Q9D8N0	Elongation factor 1-gamma OS=Mus musculus GN=Eef1g PE=1 SV=3 - [EF1G_MOUSE]	16.7	1	6	6	9	0	3.45793e+07	7.87686e+07					25.7	3.66	2	2	162.408	16.7	6	7	437	50.0292	6.7417
	Q91ZK0	Transcription factor AP-2-delta OS=Mus musculus GN=Tfap2d PE=1 SV=1 - [AP2D_MOUSE]	1.55	1	1	1	2	0	6.62741e+07	68798176					25.48	1.55	1	1	0	1.55	1	1	452	49.5168	8.1626
	Q91VR2	ATP synthase subunit gamma, mitochondrial OS=Mus musculus GN=Atp5c1 PE=1 SV=1 - [ATPG_MOUSE]	4.03	1	1	1	2	0	2.5513e+07	0					25.4	4.03	1	2					298	32.8651	9.01221
	Q8C5N3	Pre-mRNA-splicing factor CWC22 homolog OS=Mus musculus GN=Cwc22 PE=1 SV=1 - [CWC22_MOUSE]	1.21	1	1	1	1	0	1.11068e+09	0					25.33	1.21	1	1					908	104.709	8.08936
	Q9Z2U0	Proteasome subunit alpha type-7 OS=Mus musculus GN=Psma7 PE=1 SV=1 - [PSA7_MOUSE]	4.44	2	1	1	2	0	28006458	21569987					25.04	4.44	1	1	31.15	4.44	1	1	248	27.8376	8.45557
	P57776	Elongation factor 1-delta OS=Mus musculus GN=Eef1d PE=1 SV=3 - [EF1D_MOUSE]	11.74	1	2	2	3	0	24263619	4.3749e+07					24.41	3.2	1	1	30.26	11.74	2	2	281	31.2739	5.021
	Q9QXY7	Membrane transport protein XK OS=Mus musculus GN=Xk PE=1 SV=1 - [XK_MOUSE]	1.35	2	1	1	1	0	1.36566e+07	0					24.35	1.35	1	1					446	51.0807	8.19189
	Q9D0P7	Proline/serine-rich coiled-coil protein 1 OS=Mus musculus GN=Psrc1 PE=1 SV=2 - [PSRC1_MOUSE]	11.25	1	2	2	3	0	8.56799e+07	129490472					24.28	11.25	2	2	28.53	3.65	1	1	329	34.6855	10.6968
	P53762	Aryl hydrocarbon receptor nuclear translocator OS=Mus musculus GN=Arnt PE=1 SV=3 - [ARNT_MOUSE]	5.18	1	3	3	3	0	4.87284e+07	1.55345e+07					24.01	2.02	1	1	41.17	3.16	2	2	791	86.9084	6.63916
	Q922B2	Aspartate--tRNA ligase, cytoplasmic OS=Mus musculus GN=Dars PE=2 SV=2 - [SYDC_MOUSE]	2	1	1	1	1	0	24344510	0					23.9	2	1	1					501	57.1112	6.49365
	Q3UYG1	Coiled-coil domain-containing protein 160 OS=Mus musculus GN=Ccdc160 PE=2 SV=1 - [CC160_MOUSE]	1.86	1	1	1	1	0	1.59519e+07	0		0			23.88	1.86	1	1		0			323	37.3752	9.31982
	P46737	Lys-63-specific deubiquitinase BRCC36 OS=Mus musculus GN=Brcc3 PE=2 SV=1 - [BRCC3_MOUSE]	3.44	1	1	1	2	0	7.71632e+08	1026343821					23.8	3.44	1	1	25.97	3.44	1	1	291	33.3188	5.8335
	Q8BFZ9	Erlin-2 OS=Mus musculus GN=Erlin2 PE=1 SV=1 - [ERLN2_MOUSE]	2.06	2	1	1	1	0	2.00605e+07	0					23.63	2.06	1	1					340	37.8485	5.50342
	Q62266	Cornifin-A OS=Mus musculus GN=Sprr1a PE=2 SV=1 - [SPR1A_MOUSE]	16.67	1	1	1	1	0	183434604	0					23.12	16.67	1	1					144	15.7546	7.85498
	O35681	Synaptotagmin-3 OS=Mus musculus GN=Syt3 PE=1 SV=2 - [SYT3_MOUSE]	1.02	1	1	1	1	0	1.35157e+07	0					22.79	1.02	1	1					587	63.2146	6.65381
	Q60604	Adseverin OS=Mus musculus GN=Scin PE=1 SV=3 - [ADSV_MOUSE]	1.12	1	1	1	2	0	1480553418	3.18892e+08					22.63	1.12	1	1	22.04	1.12	1	1	715	80.2033	5.88428
	Q8BHC4	Dephospho-CoA kinase domain-containing protein OS=Mus musculus GN=Dcakd PE=2 SV=1 - [DCAKD_MOUSE]	4.76	1	1	1	3	0	2.44338e+07	39158405					22.57	4.76	1	1	25.21	4.76	1	2	231	26.4593	9.5835
	Q8R016	Bleomycin hydrolase OS=Mus musculus GN=Blmh PE=2 SV=1 - [BLMH_MOUSE]	2.86	1	1	1	1	0	6.82667e+07	0					22.56	2.86	1	1					455	52.4769	6.48096
	Q99020	Heterogeneous nuclear ribonucleoprotein A/B OS=Mus musculus GN=Hnrnpab PE=1 SV=1 - [ROAA_MOUSE]	2.81	1	1	1	1	0	9.52643e+06	0					22.44	2.81	1	1					285	30.8123	7.91357
	Q7TMQ7	WD repeat-containing protein 91 OS=Mus musculus GN=Wdr91 PE=1 SV=1 - [WDR91_MOUSE]	0.94	2	1	1	2	0	9.60088e+07	70125475					22.06	0.94	1	1	21.31	0.94	1	1	748	83.3679	6.63916
	Q6NVF9	Cleavage and polyadenylation specificity factor subunit 6 OS=Mus musculus GN=Cpsf6 PE=1 SV=1 - [CPSF6_MOUSE]	2.72	1	1	1	1	0	7.38765e+06	0					21.77	2.72	1	1					551	59.1164	7.15186
	P18155	Bifunctional methylenetetrahydrofolate dehydrogenase/cyclohydrolase, mitochondrial OS=Mus musculus GN=Mthfd2 PE=1 SV=1 - [MTDC_MOUSE]	9.14	1	3	3	4	0	3.37681e+07	1.04432e+08					21.4	6	2	2	86.3151	6	2	2	350	37.8392	8.88037
	Q91WC0	Histone-lysine N-methyltransferase setd3 OS=Mus musculus GN=Setd3 PE=1 SV=1 - [SETD3_MOUSE]	1.52	1	1	1	3	0	170105612	2.05955e+08					21.38	1.52	1	1	45.4545	1.52	1	2	594	67.1341	5.60498
	P51432	1-phosphatidylinositol 4,5-bisphosphate phosphodiesterase beta-3 OS=Mus musculus GN=Plcb3 PE=2 SV=2 - [PLCB3_MOUSE]	0.49	1	1	1	1	0	3.81422e+07	0					20.62	0.49	1	1					1234	139.4	5.93506
	Q8K557	One cut domain family member 3 OS=Mus musculus GN=Onecut3 PE=1 SV=2 - [ONEC3_MOUSE]	1.43	2	1	1	2	0	3.77409e+07	92537092					20.58	1.43	1	1	25.74	1.43	1	1	490	49.5405	9.87646
	Q8CDN8	Coiled-coil domain-containing protein 38 OS=Mus musculus GN=Ccdc38 PE=2 SV=1 - [CCD38_MOUSE]	1.78	1	1	1	1	0	1.91663e+08	0					20.58	1.78	1	1					563	65.7942	8.90967
	Q9R0Q7	Prostaglandin E synthase 3 OS=Mus musculus GN=Ptges3 PE=1 SV=1 - [TEBP_MOUSE]	4.38	1	1	1	1	0	79554964	0					20.55	4.38	1	1					160	18.7094	4.55127
	Q5SPX3	RING finger protein 215 OS=Mus musculus GN=Rnf215 PE=2 SV=1 - [RN215_MOUSE]	1.85	1	1	1	1	0	1.08817e+08	0					20.49	1.85	1	1					379	41.5837	7.59131
	Q9WUA2	Phenylalanine--tRNA ligase beta subunit OS=Mus musculus GN=Farsb PE=2 SV=2 - [SYFB_MOUSE]	1.87	1	1	1	1	0	131650791	0					20.32	1.87	1	1					589	65.6553	7.12256
	Q99M74	Keratin, type II cuticular Hb2 OS=Mus musculus GN=Krt82 PE=2 SV=2 - [KRT82_MOUSE]	3.1	1	2	2	3	0	4.31149e+07	7.44831e+07					19.92	3.1	2	2	0	1.74	1	1	516	57.1033	6.25244
	O88799	Zonadhesin OS=Mus musculus GN=Zan PE=2 SV=1 - [ZAN_MOUSE]	0.15	1	1	1	1	0	1.90201e+07	0					17.13	0.15	1	1					5376	579.522	5.40186
	Q8BIJ7	RUN and FYVE domain-containing protein 1 OS=Mus musculus GN=Rufy1 PE=1 SV=1 - [RUFY1_MOUSE]	0.84	1	1	1	1	0	0	0					0	0.84	1	1					712	80.3256	5.68115
	B2RRE4	Zinc finger protein 518B OS=Mus musculus GN=Znf518b PE=2 SV=1 - [Z518B_MOUSE]	8.17	1	7	7	8	0	0	1.01179e+08						0			165.236	8.17	7	8	1077	118.922	9.5835
	Q6P542	ATP-binding cassette sub-family F member 1 OS=Mus musculus GN=Abcf1 PE=1 SV=1 - [ABCF1_MOUSE]	5.85	1	4	4	4	0	0	3.98107e+07									159.592	5.85	4	4	837	94.8869	6.50732
	Q8CGC7	Bifunctional glutamate/proline--tRNA ligase OS=Mus musculus GN=Eprs PE=1 SV=4 - [SYEP_MOUSE]	3.64	1	4	4	4	0	0	3.56127e+07									129.022	3.64	4	4	1512	169.972	7.66455
	Q6A4J8	Ubiquitin carboxyl-terminal hydrolase 7 OS=Mus musculus GN=Usp7 PE=1 SV=1 - [UBP7_MOUSE]	5.08	1	4	4	4	0	0	3.23973e+07									108.862	5.08	4	4	1103	128.393	5.50342
	Q60932	Voltage-dependent anion-selective channel protein 1 OS=Mus musculus GN=Vdac1 PE=1 SV=3 - [VDAC1_MOUSE]	7.43	1	1	2	2	0	0	2.89736e+07									96.4769	7.43	2	2	296	32.3314	8.42627
	O88685	26S protease regulatory subunit 6A OS=Mus musculus GN=Psmc3 PE=1 SV=2 - [PRS6A_MOUSE]	7.69	1	2	2	2	0	0	24098241									76.58	7.69	2	2	442	49.5176	5.18604
	Q99LF4	tRNA-splicing ligase RtcB homolog OS=Mus musculus GN=D10Wsu52e PE=2 SV=1 - [RTCB_MOUSE]	2.77	1	1	1	1	0	0	4.44401e+07									69.67	2.77	1	1	505	55.2139	7.2251
	Q64012	RNA-binding protein Raly OS=Mus musculus GN=Raly PE=1 SV=3 - [RALY_MOUSE]	15.71	1	2	2	2	0	0	1.37795e+07									67.61	15.71	2	2	312	33.1678	8.83643
	Q99KP6	Pre-mRNA-processing factor 19 OS=Mus musculus GN=Prpf19 PE=2 SV=1 - [PRP19_MOUSE]	4.76	1	2	2	2	0	0	7.35982e+07									67.09	4.76	2	2	504	55.2044	6.60986
	Q99LG2	Transportin-2 OS=Mus musculus GN=Tnpo2 PE=2 SV=1 - [TNPO2_MOUSE]	1.35	2	1	1	1	0	0	25244619									66.42	1.35	1	1	887	100.391	4.98291
	Q9WVG6	Histone-arginine methyltransferase CARM1 OS=Mus musculus GN=Carm1 PE=1 SV=2 - [CARM1_MOUSE]	2.14	1	1	1	1	0	0	25341755									66.03	2.14	1	1	608	65.8115	6.771
	Q9DBY8	Nuclear valosin-containing protein-like OS=Mus musculus GN=Nvl PE=1 SV=1 - [NVL_MOUSE]	1.75	1	1	1	1	0	0	1.85751e+07									63.88	1.75	1	1	855	94.417	6.354
	P70398	Probable ubiquitin carboxyl-terminal hydrolase FAF-X OS=Mus musculus GN=Usp9x PE=1 SV=2 - [USP9X_MOUSE]	0.82	1	2	2	2	0	0	1.90795e+07									63.17	0.82	2	2	2559	290.526	5.87158
	Q99JF8	PC4 and SFRS1-interacting protein OS=Mus musculus GN=Psip1 PE=1 SV=1 - [PSIP1_MOUSE]	3.22	1	1	1	1	0	0	2.4938e+07									60.83	3.22	1	1	528	59.6605	9.12939
	Q8BZH4	Pogo transposable element with ZNF domain OS=Mus musculus GN=Pogz PE=1 SV=2 - [POGZ_MOUSE]	2.56	1	3	3	3	0	0	5.15205e+07									60.4397	2.56	3	3	1409	154.812	7.51807
	P62960	Nuclease-sensitive element-binding protein 1 OS=Mus musculus GN=Ybx1 PE=1 SV=3 - [YBOX1_MOUSE]	7.45	1	2	2	2	0	0	4.35681e+07									59.7454	7.45	2	2	322	35.7086	9.87646
	P01629	Ig kappa chain V-II region 2S1.3 OS=Mus musculus PE=1 SV=1 - [KV2A4_MOUSE]	11.61	1	1	1	1	0	0	1.13892e+08									57.81	11.61	1	1	112	12.2131	7.94287
	Q8JZM7	Parafibromin OS=Mus musculus GN=Cdc73 PE=2 SV=1 - [CDC73_MOUSE]	5.27	1	3	3	3	0	0	3.4644e+07									55.5085	5.27	3	3	531	60.5391	9.61279
	Q9D554	Splicing factor 3A subunit 3 OS=Mus musculus GN=Sf3a3 PE=2 SV=2 - [SF3A3_MOUSE]	2.4	1	1	1	1	0	0	17066435									52.96	2.4	1	1	501	58.8052	5.33838
	Q9CZG9	PDZ domain-containing protein 11 OS=Mus musculus GN=Pdzd11 PE=1 SV=1 - [PDZ11_MOUSE]	18.57	1	2	2	2	0	0	65222389									52.61	18.57	2	2	140	16.1723	7.13721
	Q8JZU2	Tricarboxylate transport protein, mitochondrial OS=Mus musculus GN=Slc25a1 PE=2 SV=1 - [TXTP_MOUSE]	3.86	1	1	1	1	0	0	2.15396e+07									51.52	3.86	1	1	311	33.9099	9.89111
	Q8BY71	Histone acetyltransferase type B catalytic subunit OS=Mus musculus GN=Hat1 PE=2 SV=1 - [HAT1_MOUSE]	6.01	1	1	1	1	0	0	36791989									51.35	6.01	1	1	416	49.2469	6.32861
	Q8BW10	RNA-binding protein NOB1 OS=Mus musculus GN=Nob1 PE=1 SV=1 - [NOB1_MOUSE]	3.97	1	2	2	2	0	0	2.47656e+07									50.3714	3.97	2	2	403	45.4352	7.31299
	Q8K3F7	L-threonine 3-dehydrogenase, mitochondrial OS=Mus musculus GN=Tdh PE=2 SV=1 - [TDH_MOUSE]	8.58	1	2	2	2	0	0	1.60102e+07									49.73	8.58	2	2	373	41.4352	8.23584
	Q9WVK4	EH domain-containing protein 1 OS=Mus musculus GN=Ehd1 PE=1 SV=1 - [EHD1_MOUSE]	2.81	1	1	1	1	0	0	2.12059e+07									49.72	2.81	1	1	534	60.5646	6.82959
	Q921M3	Splicing factor 3B subunit 3 OS=Mus musculus GN=Sf3b3 PE=2 SV=1 - [SF3B3_MOUSE]	0.99	1	1	1	1	0	0	18315690									49.02	0.99	1	1	1217	135.465	5.26221
	P62196	26S protease regulatory subunit 8 OS=Mus musculus GN=Psmc5 PE=1 SV=1 - [PRS8_MOUSE]	5.17	1	1	1	1	0	0	3.74459e+07									49	5.17	1	1	406	45.5971	7.54736
	P60122	RuvB-like 1 OS=Mus musculus GN=Ruvbl1 PE=1 SV=1 - [RUVB1_MOUSE]	7.68	1	3	3	3	0	0	2.65433e+07									48.0838	7.68	3	3	456	50.1823	6.41748
	Q8BME9	Cerebellin-4 OS=Mus musculus GN=Cbln4 PE=1 SV=1 - [CBLN4_MOUSE]	3.54	1	1	1	1	0	0	204779087									48.04	3.54	1	1	198	21.5953	8.73389
	P67871	Casein kinase II subunit beta OS=Mus musculus GN=Csnk2b PE=1 SV=1 - [CSK2B_MOUSE]	8.84	1	2	2	2	0	0	4.80454e+07									47.43	8.84	2	2	215	24.926	5.5542
	Q9EPU0	Regulator of nonsense transcripts 1 OS=Mus musculus GN=Upf1 PE=1 SV=2 - [RENT1_MOUSE]	1.33	1	2	2	2	0	0	2.30534e+07									47.02	1.33	2	2	1124	123.889	6.60986
	Q925I1	ATPase family AAA domain-containing protein 3 OS=Mus musculus GN=Atad3 PE=1 SV=1 - [ATAD3_MOUSE]	1.35	1	1	1	1	0	0	22507905						0			46.75	1.35	1	1	591	66.7006	9.29053
	Q9WVB0	RNA-binding protein with multiple splicing OS=Mus musculus GN=Rbpms PE=2 SV=2 - [RBPMS_MOUSE]	7.11	1	1	1	1	0	0	39321852									46.43	7.11	1	1	197	21.8023	8.07471
	Q8QZY9	Splicing factor 3B subunit 4 OS=Mus musculus GN=Sf3b4 PE=2 SV=1 - [SF3B4_MOUSE]	3.3	1	1	1	1	0	0	1.81827e+07									46.22	3.3	1	1	424	44.3271	8.55811
	P26369	Splicing factor U2AF 65 kDa subunit OS=Mus musculus GN=U2af2 PE=1 SV=3 - [U2AF2_MOUSE]	5.47	1	1	1	1	0	0	2.03695e+07									45.14	5.47	1	1	475	53.4832	9.08545
	P10107	Annexin A1 OS=Mus musculus GN=Anxa1 PE=1 SV=2 - [ANXA1_MOUSE]	6.36	1	2	2	2	0	0	2.11463e+07									44.73	6.36	2	2	346	38.71	7.37158
	P34884	Macrophage migration inhibitory factor OS=Mus musculus GN=Mif PE=1 SV=2 - [MIF_MOUSE]	9.57	1	1	1	1	0	0	2.30728e+07									44.32	9.57	1	1	115	12.4962	7.34229
	P62715	Serine/threonine-protein phosphatase 2A catalytic subunit beta isoform OS=Mus musculus GN=Ppp2cb PE=1 SV=1 - [PP2AB_MOUSE]	3.56	2	1	1	1	0	0	8.45903e+07									44.16	3.56	1	1	309	35.5523	5.42725
	Q9CPQ3	Mitochondrial import receptor subunit TOM22 homolog OS=Mus musculus GN=Tomm22 PE=2 SV=3 - [TOM22_MOUSE]	7.75	1	1	1	1	0	0	50641582									43.45	7.75	1	1	142	15.5268	4.33545
	Q6PDQ2	Chromodomain-helicase-DNA-binding protein 4 OS=Mus musculus GN=Chd4 PE=1 SV=1 - [CHD4_MOUSE]	0.57	1	1	1	1	0	0	3.86999e+07									43.03	0.57	1	1	1915	217.614	5.80811
	Q62425	NADH dehydrogenase [ubiquinone] 1 alpha subcomplex subunit 4 OS=Mus musculus GN=Ndufa4 PE=1 SV=2 - [NDUA4_MOUSE]	21.95	1	2	2	2	0	0	8.17006e+07									41.96	21.95	2	2	82	9.32087	9.5249
	P62315	Small nuclear ribonucleoprotein Sm D1 OS=Mus musculus GN=Snrpd1 PE=1 SV=1 - [SMD1_MOUSE]	10.92	1	1	1	1	0	0	32280958									41.73	10.92	1	1	119	13.2734	11.561
	Q8C854	Myelin expression factor 2 OS=Mus musculus GN=Myef2 PE=1 SV=1 - [MYEF2_MOUSE]	2.2	1	1	1	1	0	0	5.64403e+07									41.39	2.2	1	1	591	63.2543	8.86572
	P63085	Mitogen-activated protein kinase 1 OS=Mus musculus GN=Mapk1 PE=1 SV=3 - [MK01_MOUSE]	4.75	11	2	2	2	0	0	43602569									40.6791	4.75	2	2	358	41.2492	6.97607
	Q91YT7	YTH domain-containing family protein 2 OS=Mus musculus GN=Ythdf2 PE=2 SV=1 - [YTHD2_MOUSE]	2.25	1	1	1	1	0	0	2.58864e+07									40.01	2.25	1	1	579	62.2417	8.79248
	Q91YQ5	Dolichyl-diphosphooligosaccharide--protein glycosyltransferase subunit 1 OS=Mus musculus GN=Rpn1 PE=2 SV=1 - [RPN1_MOUSE]	3.78	1	2	2	2	0	0	3.72665e+07									39.91	3.78	2	2	608	68.4857	6.45557
	Q8K2F8	Protein LSM14 homolog A OS=Mus musculus GN=Lsm14a PE=1 SV=1 - [LS14A_MOUSE]	2.16	1	1	1	1	0	0	1.10753e+07									38.84	2.16	1	1	462	50.5153	9.5249
	P46471	26S protease regulatory subunit 7 OS=Mus musculus GN=Psmc2 PE=1 SV=5 - [PRS7_MOUSE]	3	1	1	1	1	0	0	1.18471e+07									38.54	3	1	1	433	48.6171	5.94775
	Q99J09	Methylosome protein 50 OS=Mus musculus GN=Wdr77 PE=1 SV=1 - [MEP50_MOUSE]	2.05	1	1	1	1	0	0	6.77191e+07									37.76	2.05	1	1	342	36.9192	5.2749
	Q9DBR0	A-kinase anchor protein 8 OS=Mus musculus GN=Akap8 PE=1 SV=1 - [AKAP8_MOUSE]	3.06	1	2	2	2	0	0	1.71557e+07									37.6	3.06	2	2	687	76.2465	5.13525
	P01725	Ig lambda-1 chain V region S178 OS=Mus musculus PE=1 SV=1 - [LV1C_MOUSE]	8.18	2	1	1	1	0	0	1.81044e+08									37.59	8.18	1	1	110	11.6468	8.00146
	Q7TMY8	E3 ubiquitin-protein ligase HUWE1 OS=Mus musculus GN=Huwe1 PE=1 SV=5 - [HUWE1_MOUSE]	1.01	1	3	3	3	0	0	1.1006e+07									37.19	1.01	3	3	4377	482.332	5.22412
	O08810	116 kDa U5 small nuclear ribonucleoprotein component OS=Mus musculus GN=Eftud2 PE=2 SV=1 - [U5S1_MOUSE]	2.06	1	1	2	2	0	0	1.55573e+08									36.49	2.06	2	2	971	109.291	4.99561
	Q9D0L7	Armadillo repeat-containing protein 10 OS=Mus musculus GN=Armc10 PE=1 SV=1 - [ARM10_MOUSE]	5.23	1	1	1	1	0	0	29178158									35.98	5.23	1	1	306	33.2896	7.98682
	P56546	C-terminal-binding protein 2 OS=Mus musculus GN=Ctbp2 PE=1 SV=2 - [CTBP2_MOUSE]	4.72	1	2	2	2	0	0	2.90613e+07									34.56	4.72	2	2	445	48.9261	6.94678
	Q8R1B4	Eukaryotic translation initiation factor 3 subunit C OS=Mus musculus GN=Eif3c PE=1 SV=1 - [EIF3C_MOUSE]	1.1	1	1	1	1	0	0	40960555									34.03	1.1	1	1	911	105.465	5.78271
	Q07832	Serine/threonine-protein kinase PLK1 OS=Mus musculus GN=Plk1 PE=1 SV=2 - [PLK1_MOUSE]	2.16	1	1	1	1	0	0	60173511									33.72	2.16	1	1	603	68.2576	8.71924
	Q8BRT1	CLIP-associating protein 2 OS=Mus musculus GN=Clasp2 PE=1 SV=1 - [CLAP2_MOUSE]	0.86	2	1	1	1	0	0	1.2363e+07									33.26	0.86	1	1	1286	140.652	8.63135
	Q8CG47	Structural maintenance of chromosomes protein 4 OS=Mus musculus GN=Smc4 PE=1 SV=1 - [SMC4_MOUSE]	0.7	1	1	1	1	0	0	4.72104e+07									32.87	0.7	1	1	1286	146.803	7.29834
	O88735	Ensconsin OS=Mus musculus GN=Map7 PE=1 SV=1 - [MAP7_MOUSE]	1.51	1	1	1	1	0	0	49075186									32.65	1.51	1	1	730	81.9724	9.36377
	Q8BGQ7	Alanine--tRNA ligase, cytoplasmic OS=Mus musculus GN=Aars PE=1 SV=1 - [SYAC_MOUSE]	1.45	1	1	1	1	0	0	8.24343e+06									32.01	1.45	1	1	968	106.841	5.66846
	Q9D819	Inorganic pyrophosphatase OS=Mus musculus GN=Ppa1 PE=1 SV=1 - [IPYR_MOUSE]	3.11	1	1	1	1	0	0	31614504									31.38	3.11	1	1	289	32.6462	5.60498
	Q8K310	Matrin-3 OS=Mus musculus GN=Matr3 PE=1 SV=1 - [MATR3_MOUSE]	2.84	1	2	2	2	0	0	13929426									31.3	2.84	2	2	846	94.5718	6.25244
	Q61235	Beta-2-syntrophin OS=Mus musculus GN=Sntb2 PE=1 SV=2 - [SNTB2_MOUSE]	1.73	1	1	1	1	0	0	6.97044e+06									31.27	1.73	1	1	520	56.3462	8.68994
	Q9EPL8	Importin-7 OS=Mus musculus GN=Ipo7 PE=1 SV=2 - [IPO7_MOUSE]	0.87	1	1	1	1	0	0	83071320									30.51	0.87	1	1	1038	119.41	4.81787
	Q9CR68	Cytochrome b-c1 complex subunit Rieske, mitochondrial OS=Mus musculus GN=Uqcrfs1 PE=1 SV=1 - [UCRI_MOUSE]	12.04	1	2	2	2	0	0	6.09766e+07									30.38	12.04	2	2	274	29.3492	8.70459
	P84104	Serine/arginine-rich splicing factor 3 OS=Mus musculus GN=Srsf3 PE=1 SV=1 - [SRSF3_MOUSE]	18.29	1	2	2	3	0	0	3.26607e+08									30.12	18.29	2	3	164	19.3179	11.6489
	Q60668	Heterogeneous nuclear ribonucleoprotein D0 OS=Mus musculus GN=Hnrnpd PE=1 SV=2 - [HNRPD_MOUSE]	3.94	1	1	1	1	0	0	5.72602e+07									30.07	3.94	1	1	355	38.3303	7.81104
	Q3THS6	S-adenosylmethionine synthase isoform type-2 OS=Mus musculus GN=Mat2a PE=2 SV=2 - [METK2_MOUSE]	5.57	2	2	2	2	0	0	6.01208e+07									29.92	5.57	2	2	395	43.6614	6.48096
	P61205	ADP-ribosylation factor 3 OS=Mus musculus GN=Arf3 PE=2 SV=2 - [ARF3_MOUSE]	20.99	5	2	2	2	0	0	6.14959e+07									29.67	20.99	2	2	181	20.5877	7.43018
	P13864	DNA (cytosine-5)-methyltransferase 1 OS=Mus musculus GN=Dnmt1 PE=1 SV=5 - [DNMT1_MOUSE]	1.23	1	2	2	2	0	0	1.08063e+07									29.61	1.23	2	2	1620	183.074	7.73779
	Q5SSI6	U3 small nucleolar RNA-associated protein 18 homolog OS=Mus musculus GN=Utp18 PE=1 SV=1 - [UTP18_MOUSE]	2.54	1	1	1	1	0	0	9.26025e+06									29.23	2.54	1	1	552	61.1799	8.77783
	Q9QXN0	Protein Shroom3 OS=Mus musculus GN=Shroom3 PE=1 SV=2 - [SHRM3_MOUSE]	0.81	1	1	1	1	0	0	1.1208e+07									29.17	0.81	1	1	1986	214.756	7.97217
	Q6P5G3	MBT domain-containing protein 1 OS=Mus musculus GN=Mbtd1 PE=1 SV=1 - [MBTD1_MOUSE]	2.38	1	2	2	2	0	0	1.27649e+07									28.5217	2.38	2	2	631	70.624	7.76709
	Q9Z0F8	Disintegrin and metalloproteinase domain-containing protein 17 OS=Mus musculus GN=Adam17 PE=1 SV=3 - [ADA17_MOUSE]	0.97	1	1	1	1	0	0	259595232									28.22	0.97	1	1	827	92.9965	5.93506
	P63028	Translationally-controlled tumor protein OS=Mus musculus GN=Tpt1 PE=1 SV=1 - [TCTP_MOUSE]	7.56	1	1	1	1	0	0	43580757									27.75	7.56	1	1	172	19.4496	4.85596
	Q3UR32	P2X purinoceptor 3 OS=Mus musculus GN=P2rx3 PE=2 SV=1 - [P2RX3_MOUSE]	2.02	1	1	1	1	0	0	168859830									27.36	2.02	1	1	397	44.4085	8.17725
	Q8CG71	Prolyl 3-hydroxylase 2 OS=Mus musculus GN=Leprel1 PE=2 SV=1 - [P3H2_MOUSE]	1	1	1	1	1	0	0	10797977									27.3	1	1	1	703	80.1036	5.84619
	Q61881	DNA replication licensing factor MCM7 OS=Mus musculus GN=Mcm7 PE=2 SV=1 - [MCM7_MOUSE]	0.83	1	1	1	1	0	0	2.02038e+07									27.23	0.83	1	1	719	81.1595	6.3667
	O54984	ATPase Asna1 OS=Mus musculus GN=Asna1 PE=1 SV=2 - [ASNA_MOUSE]	2.01	1	1	1	1	0	0	20096857									27.12	2.01	1	1	348	38.7974	4.90674
	Q923D4	Splicing factor 3B subunit 5 OS=Mus musculus GN=Sf3b5 PE=2 SV=1 - [SF3B5_MOUSE]	17.44	1	1	1	1	0	0	33143671									26.9	17.44	1	1	86	10.1128	6.354
	P61079	Ubiquitin-conjugating enzyme E2 D3 OS=Mus musculus GN=Ube2d3 PE=1 SV=1 - [UB2D3_MOUSE]	7.48	3	1	1	1	0	0	97740204									26.85	7.48	1	1	147	16.6764	7.79639
	O35887	Calumenin OS=Mus musculus GN=Calu PE=1 SV=1 - [CALU_MOUSE]	4.13	1	1	1	1	0	0	8.8372e+07									26.08	4.13	1	1	315	37.0405	4.66553
	Q9WTL4	Insulin receptor-related protein OS=Mus musculus GN=Insrr PE=1 SV=2 - [INSRR_MOUSE]	0.62	1	1	1	1	0	0	1.79301e+09									25.58	0.62	1	1	1300	144.782	6.63916
	Q9WVM1	Rac GTPase-activating protein 1 OS=Mus musculus GN=Racgap1 PE=2 SV=1 - [RGAP1_MOUSE]	1.59	1	1	1	1	0	0	1.35618e+07									25.34	1.59	1	1	628	70.1142	8.51416
	Q9QXA5	U6 snRNA-associated Sm-like protein LSm4 OS=Mus musculus GN=Lsm4 PE=2 SV=1 - [LSM4_MOUSE]	5.11	1	1	1	1	0	0	21627649									25.2	5.11	1	1	137	15.0667	10.0522
	Q3U0S6	Ras-interacting protein 1 OS=Mus musculus GN=Rasip1 PE=1 SV=3 - [RAIN_MOUSE]	0.62	2	1	1	1	0	0	1.14697e+08									24.77	0.62	1	1	961	103.494	7.82568
	P16460	Argininosuccinate synthase OS=Mus musculus GN=Ass1 PE=1 SV=1 - [ASSY_MOUSE]	1.7	1	1	1	1	0	0	2.84635e+07									24.64	1.7	1	1	412	46.555	8.22119
	P56379	6.8 kDa mitochondrial proteolipid OS=Mus musculus GN=Mp68 PE=2 SV=1 - [68MP_MOUSE]	13.79	1	1	1	1	0	0	73431053									24.63	13.79	1	1	58	6.69359	9.99365
	Q91W86	Vacuolar protein sorting-associated protein 11 homolog OS=Mus musculus GN=Vps11 PE=1 SV=3 - [VPS11_MOUSE]	0.64	1	1	1	1	0	0	2.05762e+07									24.59	0.64	1	1	941	107.65	7.00537
	P63073	Eukaryotic translation initiation factor 4E OS=Mus musculus GN=Eif4e PE=1 SV=1 - [IF4E_MOUSE]	3.23	1	1	1	1	0	0	17843631									24.59	3.23	1	1	217	25.0375	6.15088
	P70698	CTP synthase 1 OS=Mus musculus GN=Ctps1 PE=1 SV=2 - [PYRG1_MOUSE]	3.05	1	1	1	1	0	0	2.75631e+07									24.59	3.05	1	1	591	66.6401	6.58057
	Q9D820	Prolyl-tRNA synthetase associated domain-containing protein 1 OS=Mus musculus GN=Prorsd1 PE=2 SV=1 - [PRXD1_MOUSE]	4.14	1	1	1	1	0	0	7.13877e+07									24.27	4.14	1	1	169	18.8496	6.13818
	Q99MD9	Nuclear autoantigenic sperm protein OS=Mus musculus GN=Nasp PE=1 SV=2 - [NASP_MOUSE]	1.29	1	1	1	1	0	0	1.61452e+07									24.08	1.29	1	1	773	83.9027	4.37354
	Q9D823	60S ribosomal protein L37 OS=Mus musculus GN=Rpl37 PE=2 SV=3 - [RL37_MOUSE]	6.19	1	1	1	1	0	0	5.33338e+07									23.98	6.19	1	1	97	11.0709	11.7368
	Q9WVF7	DNA polymerase epsilon catalytic subunit A OS=Mus musculus GN=Pole PE=2 SV=3 - [DPOE1_MOUSE]	0.26	1	1	1	1	0	0	4.10906e+08									23.5	0.26	1	1	2283	261.932	6.44287
	Q80U93	Nuclear pore complex protein Nup214 OS=Mus musculus GN=Nup214 PE=1 SV=2 - [NU214_MOUSE]	0.58	1	1	1	1	0	0	2.37205e+07									23.44	0.58	1	1	2085	212.847	7.07861
	Q71FD7	Filamin-binding LIM protein 1 OS=Mus musculus GN=Fblim1 PE=1 SV=2 - [FBLI1_MOUSE]	2.13	1	1	1	1	0	0	1.39535e+07									23.19	2.13	1	1	375	40.9989	6.50732
	Q8BVY0	Ribosomal L1 domain-containing protein 1 OS=Mus musculus GN=Rsl1d1 PE=2 SV=1 - [RL1D1_MOUSE]	1.99	1	1	1	1	0	0	14860537									23.05	1.99	1	1	452	50.3903	9.979
	Q66K08	Cartilage intermediate layer protein 1 OS=Mus musculus GN=Cilp PE=2 SV=1 - [CILP1_MOUSE]	0.84	1	1	1	1	0	0	174174235									22.99	0.84	1	1	1184	132.249	8.20654
	Q8VHG0	Dimethylaniline monooxygenase [N-oxide-forming] 4 OS=Mus musculus GN=Fmo4 PE=2 SV=3 - [FMO4_MOUSE]	1.07	1	1	1	1	0	0	69596380									22.75	1.07	1	1	560	63.7511	8.93896
	Q9EST5	Acidic leucine-rich nuclear phosphoprotein 32 family member B OS=Mus musculus GN=Anp32b PE=1 SV=1 - [AN32B_MOUSE]	2.57	1	1	1	1	0	0	259961467									22.04	2.57	1	1	272	31.0601	4.00537
	Q91YK2	Ribosomal RNA processing protein 1 homolog B OS=Mus musculus GN=Rrp1b PE=2 SV=2 - [RRP1B_MOUSE]	1.52	1	1	1	1	0	0	1.86479e+07									21.57	1.52	1	1	724	80.5321	9.71533
	Q61655	ATP-dependent RNA helicase DDX19A OS=Mus musculus GN=Ddx19a PE=2 SV=2 - [DD19A_MOUSE]	3.77	2	2	2	2	0	0	1.47484e+07									21.3	3.77	2	2	478	53.8988	6.66846
	P01821	Ig heavy chain V region MC101 OS=Mus musculus PE=1 SV=1 - [HVM45_MOUSE]	5.17	1	1	1	1	0	0	86655408									21.3	5.17	1	1	116	12.5853	8.77783
	Q3UMT1	Protein phosphatase 1 regulatory subunit 12C OS=Mus musculus GN=Ppp1r12c PE=1 SV=1 - [PP12C_MOUSE]	1.53	1	1	1	1	0	0	1.58278e+07									21.22	1.53	1	1	782	84.6339	5.99854
	P80316	T-complex protein 1 subunit epsilon OS=Mus musculus GN=Cct5 PE=1 SV=1 - [TCPE_MOUSE]	2.59	1	1	1	1	0	0	3.61873e+07									20.97	2.59	1	1	541	59.5859	6.02393
	P20263	POU domain, class 5, transcription factor 1 OS=Mus musculus GN=Pou5f1 PE=1 SV=1 - [PO5F1_MOUSE]	5.97	1	1	1	1	0	0	6.07496e+07									20.71	5.97	1	1	352	38.1922	6.41748
	Q7TMK6	Protein Hook homolog 2 OS=Mus musculus GN=Hook2 PE=1 SV=3 - [HOOK2_MOUSE]	0.98	1	1	1	1	0	0	2.78369e+08									20.27	0.98	1	1	716	83.3146	5.42725
	Q80WE4	Kinesin-like protein KIF20B OS=Mus musculus GN=Kif20b PE=1 SV=3 - [KI20B_MOUSE]	0.45	1	1	1	1	0	0	27553968									20.17	0.45	1	1	1774	203.389	5.78271
	Q9CQC6	Basic leucine zipper and W2 domain-containing protein 1 OS=Mus musculus GN=Bzw1 PE=1 SV=1 - [BZW1_MOUSE]	1.67	1	1	1	1	0	0	9.2206e+06									20.02	1.67	1	1	419	48.0127	5.92236
	Q9CT10	Ran-binding protein 3 OS=Mus musculus GN=Ranbp3 PE=1 SV=2 - [RANB3_MOUSE]	3.87	1	1	1	1	0	0	2.85451e+06									17.05	3.87	1	1	491	52.5407	5.12256
	Q69ZX6	MORC family CW-type zinc finger protein 2A OS=Mus musculus GN=Morc2a PE=1 SV=2 - [MOR2A_MOUSE]	0.87	1	1	1	1	0	0	27215154									16.99	0.87	1	1	1030	117.256	8.33838
	Q8BKX6	Serine/threonine-protein kinase SMG1 OS=Mus musculus GN=Smg1 PE=1 SV=3 - [SMG1_MOUSE]	0.3	1	1	1	1	0	0	668308642									15.17	0.3	1	1	3658	409.511	6.40479

## Sheet: 2 and 3
										1. Empty control				2. 3xF-ATF7IP WT				3. 3xF-ATF7IP K16R
Accession	Description	ΣCoverage	Σ# Proteins	Σ# Unique Peptides	Σ# Peptides	Σ# PSMs	A5: Area	B5: Area	C5: Area	Score A2	Coverage A2	# Peptides A2	# PSM A2	Score B2	Coverage B2	# Peptides B2	# PSM B2	Score C2	Coverage C2	# Peptides C2	# PSM C2	# AAs	MW [kDa]	calc. pI
Q7TT18	Activating transcription factor 7-interacting protein 1 OS=Mus musculus GN=Atf7ip PE=1 SV=1 - [MCAF1_MOUSE]	53.52	1	52	52	233	0	5.39092e+10	6.16371e+10					3539.09	46.55	45	101	4278.21	52.22	51	132	1306	138.508	4.76709
O88974	Histone-lysine N-methyltransferase SETDB1 OS=Mus musculus GN=Setdb1 PE=1 SV=1 - [SETB1_MOUSE]	52.49	1	77	77	241	0	8.1222e+09	1.13132e+10					2901.31	49.2	69	110	3544.49	51.03	71	131	1307	144.457	5.98584
B2RRF6	Zinc finger protein 518A OS=Mus musculus GN=Znf518a PE=1 SV=1 - [Z518A_MOUSE]	45.4	1	58	58	113	0	5.85017e+08	6.67776e+08					1318.46	37.62	46	59	1419.74	35.52	44	54	1478	165.5	8.98291
Q8BIX3	ARL14 effector protein OS=Mus musculus GN=Arl14ep PE=2 SV=1 - [AL14E_MOUSE]	59.06	1	19	19	72	0	4.55695e+09	5.76929e+09					1032.21	59.06	19	35	1031.7	54.71	17	37	276	30.9904	8.23584
P97350	Plakophilin-1 OS=Mus musculus GN=Pkp1 PE=1 SV=1 - [PKP1_MOUSE]	17.72	2	11	11	15	0	1.92289e+08	1.54902e+08					283.27	14.56	9	9	188.843	10.3	6	6	728	80.8444	8.90967
Q9DBD5	Proline-, glutamic acid- and leucine-rich protein 1 OS=Mus musculus GN=Pelp1 PE=1 SV=2 - [PELP1_MOUSE]	5.61	1	5	5	10	0	7.23469e+07	7.69851e+07					238.201	5.61	5	6	164.631	4.36	4	4	1123	117.995	4.36084
B2RQC6	CAD protein OS=Mus musculus GN=Cad PE=2 SV=1 - [PYR1_MOUSE]	4.36	1	9	9	13	0	6.03379e+07	6.70246e+07					180.031	3.24	7	7	187.658	2.79	6	6	2225	243.084	6.43018
Q64737	Trifunctional purine biosynthetic protein adenosine-3 OS=Mus musculus GN=Gart PE=2 SV=3 - [PUR2_MOUSE]	15.64	1	12	12	16	0	9.49269e+07	1.28373e+08					177.98	8.32	6	6	225.775	13.47	10	10	1010	107.436	6.68311
Q61686	Chromobox protein homolog 5 OS=Mus musculus GN=Cbx5 PE=1 SV=1 - [CBX5_MOUSE]	31.41	1	4	5	9	0	218461561	248937568					147.172	31.41	5	6	114.591	18.32	3	3	191	22.172	5.85889
P62858	40S ribosomal protein S28 OS=Mus musculus GN=Rps28 PE=2 SV=1 - [RS28_MOUSE]	56.52	1	4	4	7	0	245010110	4.26845e+08					142.378	50.72	3	4	110.323	27.54	3	3	69	7.8362	10.6968
Q61495	Desmoglein-1-alpha OS=Mus musculus GN=Dsg1a PE=2 SV=2 - [DSG1A_MOUSE]	4.26	3	4	4	12	0	1.62131e+08	1.41887e+08					137.994	4.26	4	6	130.852	4.26	4	6	1057	114.525	4.89404
Q9QXX4	Calcium-binding mitochondrial carrier protein Aralar2 OS=Mus musculus GN=Slc25a13 PE=1 SV=1 - [CMC2_MOUSE]	12.28	2	7	7	13	0	5.14051e+07	9.8707e+07					137.948	12.28	7	7	153.835	10.8	6	6	676	74.4198	8.60205
Q6PR54	Telomere-associated protein RIF1 OS=Mus musculus GN=Rif1 PE=1 SV=2 - [RIF1_MOUSE]	4.8	1	9	9	13	0	5.12011e+07	74063806					136.023	2.23	4	4	261.398	4.8	9	9	2419	266.063	5.56689
P56480	ATP synthase subunit beta, mitochondrial OS=Mus musculus GN=Atp5b PE=1 SV=2 - [ATPB_MOUSE]	20.04	1	7	7	9	0	100988880	8.4827e+07					128.192	17.58	6	6	97.312	7.94	3	3	529	56.2655	5.33838
Q9ERU9	E3 SUMO-protein ligase RanBP2 OS=Mus musculus GN=Ranbp2 PE=1 SV=2 - [RBP2_MOUSE]	4.81	1	12	12	14	0	4.79649e+07	9.0391e+07					124.8	2.23	5	5	255.719	3.37	9	9	3053	340.907	6.17627
O35343	Importin subunit alpha-4 OS=Mus musculus GN=Kpna4 PE=2 SV=1 - [IMA4_MOUSE]	16.51	1	4	4	7	0	2.22746e+07	8.07669e+07					116.736	9.6	2	3	66.097	10.17	3	4	521	57.8867	4.94482
Q3UKZ7	ARL14 effector protein-like OS=Mus musculus GN=Arl14epl PE=2 SV=1 - [A14EL_MOUSE]	49.34	1	6	6	10	0	2.84947e+08	5.71925e+08					116.183	27.63	4	4	204.554	44.08	5	6	152	17.5295	8.38232
O70325	Phospholipid hydroperoxide glutathione peroxidase, mitochondrial OS=Mus musculus GN=Gpx4 PE=1 SV=4 - [GPX41_MOUSE]	42.13	2	8	8	13	0	1.38339e+08	3.01826e+08					113.89	25.89	4	4	199.74	42.13	8	9	197	22.2149	8.45557
Q5DTW7	Uncharacterized protein KIAA1551 OS=Mus musculus GN=Kiaa1551 PE=2 SV=2 - [K1551_MOUSE]	9.34	1	11	11	17	0	9.07853e+07	1.37916e+08		0			113.829	4.01	5	6	242.112	8.48	10	11	1521	168.939	7.44482
P07356	Annexin A2 OS=Mus musculus GN=Anxa2 PE=1 SV=2 - [ANXA2_MOUSE]	16.22	1	5	5	7	0	8.32874e+07	7.19299e+07					99.5633	9.44	3	3	173.914	13.27	4	4	339	38.6518	7.69385
Q9DCL9	Multifunctional protein ADE2 OS=Mus musculus GN=Paics PE=1 SV=4 - [PUR6_MOUSE]	8.94	1	3	3	8	0	5.14095e+07	5.42393e+07					98.6671	6.59	2	4	96.49	8.94	3	4	425	46.9761	7.2251
Q9EP97	Sentrin-specific protease 3 OS=Mus musculus GN=Senp3 PE=1 SV=1 - [SENP3_MOUSE]	10.21	1	4	4	4	0	7.19758e+07	67004786					95.3133	7.75	3	3	53.54	2.46	1	1	568	64.3624	8.74854
Q5DW34	Histone-lysine N-methyltransferase EHMT1 OS=Mus musculus GN=Ehmt1 PE=1 SV=2 - [EHMT1_MOUSE]	41.9	1	36	37	65	0	4.59327e+07	2.30178e+09					91.4834	3.78	4	4	1745.7	41.9	37	61	1296	141.909	5.79541
Q8C0C7	Phenylalanine--tRNA ligase alpha subunit OS=Mus musculus GN=Farsa PE=2 SV=1 - [SYFA_MOUSE]	9.84	1	4	4	6	0	6.28856e+07	8.98279e+07					90.07	5.12	2	2	138.86	9.84	4	4	508	57.5628	8.27979
Q61171	Peroxiredoxin-2 OS=Mus musculus GN=Prdx2 PE=1 SV=3 - [PRDX2_MOUSE]	27.27	1	5	5	9	0	1.76846e+08	2.91682e+08					89.4543	18.18	4	4	97.0105	27.27	5	5	198	21.7651	5.41455
Q9D2Q8	Protein S100-A14 OS=Mus musculus GN=S100a14 PE=2 SV=1 - [S10AE_MOUSE]	21.15	1	2	2	3	0	115132145	7.35856e+07					87.163	21.15	2	2	24.7	6.73	1	1	104	11.5918	5.50342
Q4VBE8	WD repeat-containing protein 18 OS=Mus musculus GN=Wdr18 PE=1 SV=1 - [WDR18_MOUSE]	6.03	1	2	2	3	0	6.02188e+07	111214683					85.95	6.03	2	2	32.31	2.09	1	1	431	47.181	6.88818
Q9JIH2	Nuclear pore complex protein Nup50 OS=Mus musculus GN=Nup50 PE=1 SV=3 - [NUP50_MOUSE]	4.08	1	2	2	3	0	4.11974e+07	42306689					79.0824	4.08	2	2	22.92	1.29	1	1	466	49.4546	6.23975
Q6P1F6	Serine/threonine-protein phosphatase 2A 55 kDa regulatory subunit B alpha isoform OS=Mus musculus GN=Ppp2r2a PE=1 SV=1 - [2ABA_MOUSE]	16.11	1	4	5	7	0	9.33285e+07	9.5187e+07					77.34	5.59	2	2	117.576	16.11	5	5	447	51.6595	6.20166
P17751	Triosephosphate isomerase OS=Mus musculus GN=Tpi1 PE=1 SV=4 - [TPIS_MOUSE]	16.39	1	4	4	8	0	72462058	7.94298e+07					74.08	16.39	4	4	65.7067	16.39	4	4	299	32.1713	5.74463
P14733	Lamin-B1 OS=Mus musculus GN=Lmnb1 PE=1 SV=3 - [LMNB1_MOUSE]	14.8	2	8	8	10	0	6.19315e+07	1.43503e+08					71.5293	5.1	3	3	142.107	11.73	6	7	588	66.7448	5.16064
P01642	Ig kappa chain V-V region L7 (Fragment) OS=Mus musculus GN=Gm10881 PE=1 SV=1 - [KV5A9_MOUSE]	10.43	1	1	1	2	0	202599592	1.67819e+08					67.3	10.43	1	1	61.27	10.43	1	1	115	12.6072	5.93506
Q921F2	TAR DNA-binding protein 43 OS=Mus musculus GN=Tardbp PE=1 SV=1 - [TADBP_MOUSE]	24.15	1	7	7	8	0	8.03049e+07	7.93795e+07					66.09	4.35	1	1	198.913	24.15	7	7	414	44.5193	6.69775
Q9Z148	Histone-lysine N-methyltransferase EHMT2 OS=Mus musculus GN=Ehmt2 PE=1 SV=2 - [EHMT2_MOUSE]	42.44	1	45	46	70	0	4.62036e+07	4.19879e+09					65.63	2.22	3	3	2087.1	42.44	46	67	1263	137.952	5.8335
Q61699	Heat shock protein 105 kDa OS=Mus musculus GN=Hsph1 PE=1 SV=2 - [HS105_MOUSE]	7.23	2	4	6	10	0	4.83296e+07	3.47193e+09					63.87	3.73	3	4	95.555	5.59	5	6	858	96.3464	5.52881
Q791V5	Mitochondrial carrier homolog 2 OS=Mus musculus GN=Mtch2 PE=1 SV=1 - [MTCH2_MOUSE]	7.26	1	2	2	3	0	6.74705e+07	7.79631e+07					60.74	7.26	2	2	38.24	2.97	1	1	303	33.477	8.25049
P52480	Pyruvate kinase isozymes M1/M2 OS=Mus musculus GN=Pkm PE=1 SV=4 - [KPYM_MOUSE]	4.52	1	2	2	4	0	9.66602e+07	1.27048e+08					60.69	4.52	2	2	25.86	4.52	2	2	531	57.808	7.47412
Q9D1G1	Ras-related protein Rab-1B OS=Mus musculus GN=Rab1b PE=1 SV=1 - [RAB1B_MOUSE]	8.46	8	2	2	3	0	3.32317e+07	9.12758e+07					58.1084	8.46	2	2	26.8	5.47	1	1	201	22.1732	5.73193
P18525	Ig heavy chain V region 5-84 OS=Mus musculus PE=1 SV=1 - [HVM54_MOUSE]	13.68	1	1	1	2	0	1.65879e+08	160561709					57.99	13.68	1	1	53.08	13.68	1	1	117	12.8635	8.88037
Q60931	Voltage-dependent anion-selective channel protein 3 OS=Mus musculus GN=Vdac3 PE=1 SV=1 - [VDAC3_MOUSE]	10.6	1	1	2	2	0	25230971	2.94628e+07					57.15	7.07	1	1	58.37	3.53	1	1	283	30.7334	8.79248
Q3U9G9	Lamin-B receptor OS=Mus musculus GN=Lbr PE=1 SV=2 - [LBR_MOUSE]	5.59	1	3	3	5	0	3.71979e+07	6.37652e+07					56.29	4.47	2	2	83.0267	5.59	3	3	626	71.3945	9.36377
Q8VC52	RNA-binding protein with multiple splicing 2 OS=Mus musculus GN=Rbpms2 PE=1 SV=1 - [RBPS2_MOUSE]	6.8	1	1	1	2	0	51440998	6.92779e+07					55.7	6.8	1	1	31.19	6.8	1	1	206	22.4485	8.41162
Q8K4L4	Protein POF1B OS=Mus musculus GN=Pof1b PE=1 SV=3 - [POF1B_MOUSE]	1.87	1	1	1	2	0	3.18666e+07	2.58778e+07					55.27	1.87	1	1	45	1.87	1	1	587	67.7425	6.22705
G3X9C2	F-box only protein 50 OS=Mus musculus GN=Nccrp1 PE=2 SV=2 - [FBX50_MOUSE]	4.14	1	1	1	2	0	8.329e+07	1.01334e+08					54.19	4.14	1	1	44.82	4.14	1	1	266	30.3886	7.12256
Q9JKV1	Proteasomal ubiquitin receptor ADRM1 OS=Mus musculus GN=Adrm1 PE=1 SV=2 - [ADRM1_MOUSE]	5.41	1	2	2	3	0	4.61115e+07	63969295					52.1234	5.41	2	2	45.84	3.93	1	1	407	42.0337	5.07178
Q9D3D9	ATP synthase subunit delta, mitochondrial OS=Mus musculus GN=Atp5d PE=1 SV=1 - [ATPD_MOUSE]	8.33	1	1	1	2	0	1.14256e+07	3.62598e+07					50.89	8.33	1	1	52.77	8.33	1	1	168	17.5891	5.08447
Q9D5D8	Chromodomain Y-like protein 2 OS=Mus musculus GN=Cdyl2 PE=1 SV=1 - [CDYL2_MOUSE]	10.34	1	5	5	6	0	2.67508e+07	4.60076e+07					50.28	3.38	2	2	115.66	8.15	4	4	503	56.1068	8.646
Q61316	Heat shock 70 kDa protein 4 OS=Mus musculus GN=Hspa4 PE=1 SV=1 - [HSP74_MOUSE]	9.16	2	5	7	8	0	6.15595e+07	7.37089e+07					49.6	5.11	4	4	90.9818	5.11	4	4	841	94.0733	5.23682
Q60930	Voltage-dependent anion-selective channel protein 2 OS=Mus musculus GN=Vdac2 PE=1 SV=2 - [VDAC2_MOUSE]	14.24	1	4	4	5	0	6.48974e+07	6.77668e+07					47.65	6.78	2	2	93.5595	11.53	3	3	295	31.7126	7.48877
Q6P5D8	Structural maintenance of chromosomes flexible hinge domain-containing protein 1 OS=Mus musculus GN=Smchd1 PE=1 SV=2 - [SMHD1_MOUSE]	1.99	1	3	3	5	0	3.92509e+07	4.82091e+07					46.91	1.2	2	2	54.98	1.99	3	3	2007	225.506	7.23975
O55022	Membrane-associated progesterone receptor component 1 OS=Mus musculus GN=Pgrmc1 PE=1 SV=4 - [PGRC1_MOUSE]	7.18	2	2	2	4	0	2.16602e+07	2.57304e+07					46.8133	7.18	2	2	35.6933	7.18	2	2	195	21.6808	4.70361
P01634	Ig kappa chain V-V region MOPC 21 OS=Mus musculus PE=1 SV=1 - [KV5A2_MOUSE]	11.76	2	1	2	4	0	2.41782e+08	2.57639e+08					46.36	11.76	2	2	60.3819	11.76	2	2	136	14.8922	6.75635
Q9WTQ5	A-kinase anchor protein 12 OS=Mus musculus GN=Akap12 PE=1 SV=1 - [AKA12_MOUSE]	1.78	1	2	2	2	0	2.61438e+07	2.61868e+07					42.73	0.89	1	1	22.28	0.89	1	1	1684	180.586	4.43701
P14873	Microtubule-associated protein 1B OS=Mus musculus GN=Map1b PE=1 SV=2 - [MAP1B_MOUSE]	0.81	1	2	2	3	0	1.59493e+07	5.63237e+07					41.58	0.57	1	1	41.25	0.81	2	2	2464	270.089	4.83057
Q8R080	G2 and S phase-expressed protein 1 OS=Mus musculus GN=Gtse1 PE=1 SV=2 - [GTSE1_MOUSE]	4.99	1	2	2	3	0	7.86293e+06	3.94901e+07					41.41	2.29	1	1	81.68	4.99	2	2	741	78.7034	9.39307
P31266	Recombining binding protein suppressor of hairless OS=Mus musculus GN=Rbpj PE=1 SV=1 - [SUH_MOUSE]	10.08	1	5	5	5	0	4.18362e+07	2.77962e+07					39.29	4.18	2	2	24.25	5.89	3	3	526	58.5001	8.1333
P26041	Moesin OS=Mus musculus GN=Msn PE=1 SV=3 - [MOES_MOUSE]	1.56	3	1	1	2	0	8.8076e+06	9.89217e+06					39.19	1.56	1	1	32.23	1.56	1	1	577	67.7249	6.59521
Q8BG02	Serine/threonine-protein phosphatase 2A 55 kDa regulatory subunit B gamma isoform OS=Mus musculus GN=Ppp2r2c PE=2 SV=1 - [2ABG_MOUSE]	3.8	1	1	2	4	0	5.27384e+07	5.51427e+07					39.1691	3.8	2	2	56.0491	3.8	2	2	447	51.4295	6.3667
Q9D7G0	Ribose-phosphate pyrophosphokinase 1 OS=Mus musculus GN=Prps1 PE=1 SV=4 - [PRPS1_MOUSE]	19.18	3	6	6	8	0	4.92605e+07	4.22583e+07					38.59	11.32	3	3	88.1127	15.41	5	5	318	34.8119	6.97607
Q9QY93	dCTP pyrophosphatase 1 OS=Mus musculus GN=Dctpp1 PE=1 SV=1 - [DCTP1_MOUSE]	19.41	1	3	3	4	0	1.05462e+08	8.0026e+07					38.2005	10.59	2	2	35.2344	12.35	2	2	170	18.7834	5.03369
Q9DBG3	AP-2 complex subunit beta OS=Mus musculus GN=Ap2b1 PE=1 SV=1 - [AP2B1_MOUSE]	3.52	2	3	3	3	0	6.19724e+07	32131425					38.08	2.24	2	2	27.63	1.28	1	1	937	104.516	5.37646
Q8CIG8	Protein arginine N-methyltransferase 5 OS=Mus musculus GN=Prmt5 PE=1 SV=3 - [ANM5_MOUSE]	12.4	1	8	8	9	0	41246506	1.0166e+08					37.3664	2.51	2	2	78.5268	11.15	7	7	637	72.6336	6.41748
Q3UL97	Activating transcription factor 7-interacting protein 2 OS=Mus musculus GN=Atf7ip2 PE=2 SV=1 - [MCAF2_MOUSE]	7.08	1	3	3	4	0	54100140	7.79408e+07					35.33	5.09	2	2	49.8737	3.76	2	2	452	50.9424	9.45166
P06151	L-lactate dehydrogenase A chain OS=Mus musculus GN=Ldha PE=1 SV=3 - [LDHA_MOUSE]	9.34	3	3	3	4	0	5.26862e+07	6.95044e+07					35.07	3.01	1	1	60.4227	9.34	3	3	332	36.4752	7.73779
Q8BFR5	Elongation factor Tu, mitochondrial OS=Mus musculus GN=Tufm PE=1 SV=1 - [EFTU_MOUSE]	13.5	1	5	5	6	0	28529229	1.11278e+08					34.43	2.43	1	1	118.154	13.5	5	5	452	49.477	7.56201
Q99M28	RNA-binding protein with serine-rich domain 1 OS=Mus musculus GN=Rnps1 PE=2 SV=1 - [RNPS1_MOUSE]	7.54	1	2	2	2	0	1.04826e+07	66228797					30.37	4.92	1	1	21.14	2.62	1	1	305	34.1877	11.8394
Q60737	Casein kinase II subunit alpha OS=Mus musculus GN=Csnk2a1 PE=1 SV=2 - [CSK21_MOUSE]	6.39	1	2	2	3	0	57862431	6.69551e+07					29.91	1.79	1	1	47.4942	6.39	2	2	391	45.1048	7.73779
O70133	ATP-dependent RNA helicase A OS=Mus musculus GN=Dhx9 PE=1 SV=2 - [DHX9_MOUSE]	1.45	1	2	2	3	0	1.59405e+07	3.76051e+07					29.75	0.72	1	1	51.0461	1.45	2	2	1380	149.381	6.82959
A2A432	Cullin-4B OS=Mus musculus GN=Cul4b PE=1 SV=1 - [CUL4B_MOUSE]	1.65	2	2	2	2	0	2.20783e+09	9742492					29.73	0.72	1	1	20.8	0.93	1	1	970	110.63	8.36768
P35922	Fragile X mental retardation protein 1 homolog OS=Mus musculus GN=Fmr1 PE=1 SV=1 - [FMR1_MOUSE]	3.75	2	1	2	3	0	1.24445e+08	6.45977e+07					29.3	1.3	1	1	77.9494	3.75	2	2	614	68.9469	7.62061
Q9DB20	ATP synthase subunit O, mitochondrial OS=Mus musculus GN=Atp5o PE=1 SV=1 - [ATPO_MOUSE]	20.66	1	3	3	4	0	6.28501e+07	7.01352e+07					29.28	5.16	1	1	109.392	20.66	3	3	213	23.3487	9.99365
Q9CR62	Mitochondrial 2-oxoglutarate/malate carrier protein OS=Mus musculus GN=Slc25a11 PE=1 SV=3 - [M2OM_MOUSE]	2.55	1	1	1	2	0	24339383	28762589					28.37	2.55	1	1	26.32	2.55	1	1	314	34.1329	9.93506
P84091	AP-2 complex subunit mu OS=Mus musculus GN=Ap2m1 PE=1 SV=1 - [AP2M1_MOUSE]	6.21	1	2	2	2	0	59988671	6.0206e+07					27.27	1.61	1	1	30.98	4.6	1	1	435	49.623	9.53955
O88286	Protein Wiz OS=Mus musculus GN=Wiz PE=1 SV=2 - [WIZ_MOUSE]	7.96	1	11	11	13	0	1.67149e+07	1.29339e+08					26.61	1.43	2	2	182.017	7.96	11	11	1684	184.176	7.00537
Q9QWT9	Kinesin-like protein KIFC1 OS=Mus musculus GN=Kifc1 PE=1 SV=2 - [KIFC1_MOUSE]	5.49	1	3	3	3	0	32754471	3.13569e+07					26.58	2.08	1	1	22.69	3.41	2	2	674	74.1073	8.71924
A2BDX3	Adenylyltransferase and sulfurtransferase MOCS3 OS=Mus musculus GN=Mocs3 PE=2 SV=1 - [MOCS3_MOUSE]	1.96	1	1	1	4	0	1.16035e+08	142569438					26.22	1.96	1	2	26.2889	1.96	1	2	460	49.3438	7.48877
P43247	DNA mismatch repair protein Msh2 OS=Mus musculus GN=Msh2 PE=2 SV=1 - [MSH2_MOUSE]	2.67	1	2	2	2	0	0	54032063					26.1	1.18	1	1	23.39	1.5	1	1	935	104.085	5.96045
P10711	Transcription elongation factor A protein 1 OS=Mus musculus GN=Tcea1 PE=1 SV=2 - [TCEA1_MOUSE]	7.64	2	2	2	2	0	14546305	49412480					25.79	3.32	1	1	50.39	4.32	1	1	301	33.859	8.38232
Q9D8N0	Elongation factor 1-gamma OS=Mus musculus GN=Eef1g PE=1 SV=3 - [EF1G_MOUSE]	16.7	1	6	6	9	0	3.45793e+07	7.87686e+07					25.7	3.66	2	2	162.408	16.7	6	7	437	50.0292	6.7417
Q91ZK0	Transcription factor AP-2-delta OS=Mus musculus GN=Tfap2d PE=1 SV=1 - [AP2D_MOUSE]	1.55	1	1	1	2	0	6.62741e+07	68798176					25.48	1.55	1	1	0	1.55	1	1	452	49.5168	8.1626
Q9Z2U0	Proteasome subunit alpha type-7 OS=Mus musculus GN=Psma7 PE=1 SV=1 - [PSA7_MOUSE]	4.44	2	1	1	2	0	28006458	21569987					25.04	4.44	1	1	31.15	4.44	1	1	248	27.8376	8.45557
P57776	Elongation factor 1-delta OS=Mus musculus GN=Eef1d PE=1 SV=3 - [EF1D_MOUSE]	11.74	1	2	2	3	0	24263619	4.3749e+07					24.41	3.2	1	1	30.26	11.74	2	2	281	31.2739	5.021
Q9D0P7	Proline/serine-rich coiled-coil protein 1 OS=Mus musculus GN=Psrc1 PE=1 SV=2 - [PSRC1_MOUSE]	11.25	1	2	2	3	0	8.56799e+07	129490472					24.28	11.25	2	2	28.53	3.65	1	1	329	34.6855	10.6968
P53762	Aryl hydrocarbon receptor nuclear translocator OS=Mus musculus GN=Arnt PE=1 SV=3 - [ARNT_MOUSE]	5.18	1	3	3	3	0	4.87284e+07	1.55345e+07					24.01	2.02	1	1	41.17	3.16	2	2	791	86.9084	6.63916
P46737	Lys-63-specific deubiquitinase BRCC36 OS=Mus musculus GN=Brcc3 PE=2 SV=1 - [BRCC3_MOUSE]	3.44	1	1	1	2	0	7.71632e+08	1026343821					23.8	3.44	1	1	25.97	3.44	1	1	291	33.3188	5.8335
Q60604	Adseverin OS=Mus musculus GN=Scin PE=1 SV=3 - [ADSV_MOUSE]	1.12	1	1	1	2	0	1480553418	3.18892e+08					22.63	1.12	1	1	22.04	1.12	1	1	715	80.2033	5.88428
Q8BHC4	Dephospho-CoA kinase domain-containing protein OS=Mus musculus GN=Dcakd PE=2 SV=1 - [DCAKD_MOUSE]	4.76	1	1	1	3	0	2.44338e+07	39158405					22.57	4.76	1	1	25.21	4.76	1	2	231	26.4593	9.5835
Q7TMQ7	WD repeat-containing protein 91 OS=Mus musculus GN=Wdr91 PE=1 SV=1 - [WDR91_MOUSE]	0.94	2	1	1	2	0	9.60088e+07	70125475					22.06	0.94	1	1	21.31	0.94	1	1	748	83.3679	6.63916
P18155	Bifunctional methylenetetrahydrofolate dehydrogenase/cyclohydrolase, mitochondrial OS=Mus musculus GN=Mthfd2 PE=1 SV=1 - [MTDC_MOUSE]	9.14	1	3	3	4	0	3.37681e+07	1.04432e+08					21.4	6	2	2	86.3151	6	2	2	350	37.8392	8.88037
Q91WC0	Histone-lysine N-methyltransferase setd3 OS=Mus musculus GN=Setd3 PE=1 SV=1 - [SETD3_MOUSE]	1.52	1	1	1	3	0	170105612	2.05955e+08					21.38	1.52	1	1	45.4545	1.52	1	2	594	67.1341	5.60498
Q8K557	One cut domain family member 3 OS=Mus musculus GN=Onecut3 PE=1 SV=2 - [ONEC3_MOUSE]	1.43	2	1	1	2	0	3.77409e+07	92537092					20.58	1.43	1	1	25.74	1.43	1	1	490	49.5405	9.87646
Q99M74	Keratin, type II cuticular Hb2 OS=Mus musculus GN=Krt82 PE=2 SV=2 - [KRT82_MOUSE]	3.1	1	2	2	3	0	4.31149e+07	7.44831e+07					19.92	3.1	2	2	0	1.74	1	1	516	57.1033	6.25244

## Sheet: only 1
		1. Empty control				2. 3xF-ATF7IP WT				3. 3xF-ATF7IP K16R
Accession	Description	Score A2	Coverage A2	# Peptides A2	# PSM A2	Score B2	Coverage B2	# Peptides B2	# PSM B2	Score C2	Coverage C2	# Peptides C2	# PSM C2
Q5SUF2	Luc7-like protein 3 OS=Mus musculus GN=Luc7l3 PE=1 SV=1 - [LC7L3_MOUSE]	249.968	22.52	6	8
Q6NV83	U2 snRNP-associated SURP motif-containing protein OS=Mus musculus GN=U2surp PE=1 SV=3 - [SR140_MOUSE]	169.037	7.12	6	6
Q6ZQ38	Cullin-associated NEDD8-dissociated protein 1 OS=Mus musculus GN=Cand1 PE=2 SV=2 - [CAND1_MOUSE]	88.46	3.46	1	1
P47964	60S ribosomal protein L36 OS=Mus musculus GN=Rpl36 PE=2 SV=2 - [RL36_MOUSE]	84.73	12.86	1	1
P09602	Non-histone chromosomal protein HMG-17 OS=Mus musculus GN=Hmgn2 PE=1 SV=2 - [HMGN2_MOUSE]	73.73	11.11	1	1
Q9QYB1	Chloride intracellular channel protein 4 OS=Mus musculus GN=Clic4 PE=1 SV=3 - [CLIC4_MOUSE]	72.38	3.38	5	5
P17427	AP-2 complex subunit alpha-2 OS=Mus musculus GN=Ap2a2 PE=1 SV=2 - [AP2A2_MOUSE]	69.9749	1.54	3	4
P17426	AP-2 complex subunit alpha-1 OS=Mus musculus GN=Ap2a1 PE=1 SV=1 - [AP2A1_MOUSE]	68.0642	18.8	2	2
Q9D1I6	39S ribosomal protein L14, mitochondrial OS=Mus musculus GN=Mrpl14 PE=2 SV=1 - [RM14_MOUSE]	67.5605	0.57	4	4
Q62394	Zinc finger protein 185 OS=Mus musculus GN=Znf185 PE=2 SV=1 - [ZN185_MOUSE]	57.7	2.67	1	1
Q68FE8	Zinc finger protein 280D OS=Mus musculus GN=Znf280d PE=2 SV=1 - [Z280D_MOUSE]	57.6595	3.12	4	4
P18531	Ig heavy chain V region 3-6 OS=Mus musculus GN=Ighv3-6 PE=1 SV=1 - [HVM60_MOUSE]	53.2295	3.02	3	3
P11983	T-complex protein 1 subunit alpha OS=Mus musculus GN=Tcp1 PE=1 SV=3 - [TCPA_MOUSE]	52.83	21.13	1	1
Q9Z110	Delta-1-pyrroline-5-carboxylate synthase OS=Mus musculus GN=Aldh18a1 PE=2 SV=2 - [P5CS_MOUSE]	51.33	7.76	2	2
Q9WTR2	Mitogen-activated protein kinase kinase kinase 6 OS=Mus musculus GN=Map3k6 PE=1 SV=4 - [M3K6_MOUSE]	45.8131	3.82	2	2
P01820	Ig heavy chain V region PJ14 OS=Mus musculus PE=1 SV=1 - [HVM44_MOUSE]	45.7	8.44	1	1
P17225	Polypyrimidine tract-binding protein 1 OS=Mus musculus GN=Ptbp1 PE=1 SV=2 - [PTBP1_MOUSE]	42.44	4.06	1	1
P83917	Chromobox protein homolog 1 OS=Mus musculus GN=Cbx1 PE=1 SV=1 - [CBX1_MOUSE]	42.27	3.83	1	1
Q9DBF7	Pre-mRNA-splicing factor CWC25 homolog OS=Mus musculus GN=Cwc25 PE=2 SV=2 - [CWC25_MOUSE]	41.63	9.38	1	1
Q8C2Q3	RNA-binding protein 14 OS=Mus musculus GN=Rbm14 PE=1 SV=1 - [RBM14_MOUSE]	41.32	5.52	1	1
Q9WVB3	Transducin-like enhancer protein 6 OS=Mus musculus GN=Tle6 PE=1 SV=1 - [TLE6_MOUSE]	40.34	0.97	1	1
Q9CZW4	Long-chain-fatty-acid--CoA ligase 3 OS=Mus musculus GN=Acsl3 PE=2 SV=2 - [ACSL3_MOUSE]	39.22	2.68	2	2		0				0
Q8R3Y5	Uncharacterized protein C19orf47 homolog OS=Mus musculus PE=2 SV=2 - [CS047_MOUSE]	38.01	1.86	1	1
Q8BP47	Asparagine--tRNA ligase, cytoplasmic OS=Mus musculus GN=Nars PE=1 SV=2 - [SYNC_MOUSE]	35.52	5.16	1	1
P08551	Neurofilament light polypeptide OS=Mus musculus GN=Nefl PE=1 SV=5 - [NFL_MOUSE]	35.43	1.25	1	1		0				0
P01648	Ig kappa chain V-V region HP 91A3 OS=Mus musculus PE=1 SV=1 - [KV5AF_MOUSE]	34.98	1.54	1	1
E9Q4S1	High affinity cAMP-specific and IBMX-insensitive 3',5'-cyclic phosphodiesterase 8B OS=Mus musculus GN=Pde8b PE=2 SV=1 - [PDE8B_MOUSE]	33.43	5.32	2	2
P58404	Striatin-4 OS=Mus musculus GN=Strn4 PE=1 SV=2 - [STRN4_MOUSE]	32.93	1.29	1	1
Q8R0G9	Nuclear pore complex protein Nup133 OS=Mus musculus GN=Nup133 PE=1 SV=2 - [NU133_MOUSE]	32.84	2.3	1	1
Q9D1R9	60S ribosomal protein L34 OS=Mus musculus GN=Rpl34 PE=3 SV=2 - [RL34_MOUSE]	32.82	5.33	1	1
Q62074	Protein kinase C iota type OS=Mus musculus GN=Prkci PE=1 SV=3 - [KPCI_MOUSE]	32.21	3.27	1	1
P62717	60S ribosomal protein L18a OS=Mus musculus GN=Rpl18a PE=1 SV=1 - [RL18A_MOUSE]	30.68	1.24	1	1
P62849	40S ribosomal protein S24 OS=Mus musculus GN=Rps24 PE=1 SV=1 - [RS24_MOUSE]	29.69	0.61	1	1
Q61753	D-3-phosphoglycerate dehydrogenase OS=Mus musculus GN=Phgdh PE=1 SV=3 - [SERA_MOUSE]	29.36	0.95	1	1
Q8BJK1	BTB/POZ domain-containing protein KCTD7 OS=Mus musculus GN=Kctd7 PE=1 SV=1 - [KCTD7_MOUSE]	29.35	0.66	1	1
Q7SIG6	Arf-GAP with SH3 domain, ANK repeat and PH domain-containing protein 2 OS=Mus musculus GN=Asap2 PE=1 SV=3 - [ASAP2_MOUSE]	29.19	3.32	1	2
Q91YD6	Villin-like protein OS=Mus musculus GN=Vill PE=2 SV=1 - [VILL_MOUSE]	28.95	2.78	1	1
Q99NB9	Splicing factor 3B subunit 1 OS=Mus musculus GN=Sf3b1 PE=1 SV=1 - [SF3B1_MOUSE]	28.14	18.89	1	1
Q7TPC1	Corneodesmosin OS=Mus musculus GN=Cdsn PE=2 SV=2 - [CDSN_MOUSE]	27.47	7.39	3	3
Q8R081	Heterogeneous nuclear ribonucleoprotein L OS=Mus musculus GN=Hnrnpl PE=1 SV=2 - [HNRPL_MOUSE]	27.25	5.17	1	1
Q9QYI3	DnaJ homolog subfamily C member 7 OS=Mus musculus GN=Dnajc7 PE=1 SV=2 - [DNJC7_MOUSE]	26.85	1.01	1	1		0
P02088	Hemoglobin subunit beta-1 OS=Mus musculus GN=Hbb-b1 PE=1 SV=2 - [HBB1_MOUSE]	25.48	1.2	1	1
A2ASS6	Titin OS=Mus musculus GN=Ttn PE=1 SV=1 - [TITIN_MOUSE]	24.17	1.05	1	1
P30681	High mobility group protein B2 OS=Mus musculus GN=Hmgb2 PE=1 SV=3 - [HMGB2_MOUSE]	23.89	3.19	1	1
Q9WUM3	Coronin-1B OS=Mus musculus GN=Coro1b PE=1 SV=1 - [COR1B_MOUSE]	23.01	1.16	1	1
Q8K003	Translation machinery-associated protein 7 OS=Mus musculus GN=Tma7 PE=2 SV=1 - [TMA7_MOUSE]	22.9	0.77	1	1
P70372	ELAV-like protein 1 OS=Mus musculus GN=Elavl1 PE=1 SV=2 - [ELAV1_MOUSE]	22.18	6.8	1	1
Q8BZX4	Splicing regulatory glutamine/lysine-rich protein 1 OS=Mus musculus GN=Srek1 PE=2 SV=1 - [SREK1_MOUSE]	21.98	11.43	2	2
O35648	Centrin-3 OS=Mus musculus GN=Cetn3 PE=2 SV=1 - [CETN3_MOUSE]	21.8426	3.72	2	2
Q9R0L6	Pericentriolar material 1 protein OS=Mus musculus GN=Pcm1 PE=1 SV=2 - [PCM1_MOUSE]	21.77	15.63	1	1
Q8BL97	Serine/arginine-rich splicing factor 7 OS=Mus musculus GN=Srsf7 PE=1 SV=1 - [SRSF7_MOUSE]	21.48	2.02	1	1
Q03311	Cholinesterase OS=Mus musculus GN=Bche PE=2 SV=2 - [CHLE_MOUSE]	21.48	7.78	1	1
Q3UMG5	Leucine-rich repeat and calponin homology domain-containing protein 2 OS=Mus musculus GN=Lrch2 PE=2 SV=2 - [LRCH2_MOUSE]	21.11	0.44	1	1
Q8VDM4	26S proteasome non-ATPase regulatory subunit 2 OS=Mus musculus GN=Psmd2 PE=1 SV=1 - [PSMD2_MOUSE]	20.93	1	1	1
Q9DAU9	Zinc finger protein 654 OS=Mus musculus GN=Znf654 PE=1 SV=2 - [ZN654_MOUSE]	20.72	1.29	1	2
O09106	Histone deacetylase 1 OS=Mus musculus GN=Hdac1 PE=1 SV=1 - [HDAC1_MOUSE]	20.21	1.05	1	1

## Sheet: only 2
										1. Empty control				2. 3xF-ATF7IP WT				3. 3xF-ATF7IP K16R
Accession	Description	ΣCoverage	Σ# Proteins	Σ# Unique Peptides	Σ# Peptides	Σ# PSMs	A5: Area	B5: Area	C5: Area	Score A2	Coverage A2	# Peptides A2	# PSM A2	Score B2	Coverage B2	# Peptides B2	# PSM B2	Score C2	Coverage C2	# Peptides C2	# PSM C2	# AAs	MW [kDa]	calc. pI
Q3TYA6	M-phase phosphoprotein 8 OS=Mus musculus GN=Mphosph8 PE=1 SV=1 - [MPP8_MOUSE]	11.89	1	10	10	12	0	2.76666e+08	0					323.151	11.89	10	12					858	97.407	5.84619
Q9Z103	Activity-dependent neuroprotector homeobox protein OS=Mus musculus GN=Adnp PE=2 SV=1 - [ADNP_MOUSE]	6.52	1	4	4	4	0	2.00864e+07	0					53.64	6.52	4	4					828	92.0051	6.06201
Q69ZR9	Protein FAM208A OS=Mus musculus GN=Fam208a PE=2 SV=2 - [F208A_MOUSE]	1.86	1	3	3	3	0	2.97955e+07	0					100.475	1.86	3	3					1610	181.283	5.66846
P17897	Lysozyme C-1 OS=Mus musculus GN=Lyz1 PE=1 SV=1 - [LYZ1_MOUSE]	12.16	1	2	2	2	0	6.92962e+07	0					52.73	12.16	2	2					148	16.7834	9.40771
Q9CU65	Zinc finger MYM-type protein 2 OS=Mus musculus GN=Zmym2 PE=2 SV=3 - [ZMYM2_MOUSE]	1.45	1	2	2	2	0	2.60322e+07	0					30.93	1.45	2	2					1376	154.541	6.3667
Q91VC3	Eukaryotic initiation factor 4A-III OS=Mus musculus GN=Eif4a3 PE=2 SV=3 - [IF4A3_MOUSE]	5.35	1	1	2	2	0	2.21741e+07	0					29.64	5.35	2	2					411	46.8102	6.72705
Q8VDN2	Sodium/potassium-transporting ATPase subunit alpha-1 OS=Mus musculus GN=Atp1a1 PE=1 SV=1 - [AT1A1_MOUSE]	2.15	4	2	2	2	0	4.26711e+07	0					29.29	2.15	2	2					1023	112.91	5.45264
Q8BFQ4	WD repeat-containing protein 82 OS=Mus musculus GN=Wdr82 PE=1 SV=1 - [WDR82_MOUSE]	2.24	1	1	1	4	0	6319430763	0					86.1365	2.24	1	4		0			313	35.0565	7.69385
P99028	Cytochrome b-c1 complex subunit 6, mitochondrial OS=Mus musculus GN=Uqcrh PE=1 SV=2 - [QCR6_MOUSE]	20.22	1	1	1	1	0	3.46555e+07	0					80.81	20.22	1	1					89	10.428	4.86865
Q922W5	Pyrroline-5-carboxylate reductase 1, mitochondrial OS=Mus musculus GN=Pycr1 PE=1 SV=1 - [P5CR1_MOUSE]	3.56	2	1	1	1	0	2.53226e+07	0					58.1	3.56	1	1					309	32.3529	6.85889
P14094	Sodium/potassium-transporting ATPase subunit beta-1 OS=Mus musculus GN=Atp1b1 PE=1 SV=1 - [AT1B1_MOUSE]	3.62	1	1	1	1	0	1.04194e+07	0					53.02	3.62	1	1					304	35.172	8.646
Q8VD72	Tetratricopeptide repeat protein 8 OS=Mus musculus GN=Ttc8 PE=2 SV=1 - [TTC8_MOUSE]	1.17	2	1	1	1	0	7.3516e+07	0					41.57	1.17	1	1					515	58.4024	6.91748
P48678	Prelamin-A/C OS=Mus musculus GN=Lmna PE=1 SV=2 - [LMNA_MOUSE]	1.5	1	1	1	1	0	10960402	0					41.56	1.5	1	1					665	74.1927	6.97607
Q64291	Keratin, type I cytoskeletal 12 OS=Mus musculus GN=Krt12 PE=1 SV=2 - [K1C12_MOUSE]	1.64	1	1	1	1	0	8.04077e+07	0					40.18	1.64	1	1					487	52.4318	4.81787
O08528	Hexokinase-2 OS=Mus musculus GN=Hk2 PE=1 SV=1 - [HXK2_MOUSE]	1.64	1	1	1	1	0	3.61579e+07	0					36.94	1.64	1	1					917	102.469	6.11279
Q6TDU8	Cancer susceptibility candidate protein 1 OS=Mus musculus GN=Casc1 PE=2 SV=1 - [CASC1_MOUSE]	0.82	1	1	1	1	0	0	0		0			36.66	0.82	1	1		0			730	84.9124	5.37646
Q60953	Protein PML OS=Mus musculus GN=Pml PE=1 SV=3 - [PML_MOUSE]	1.24	1	1	1	1	0	16364661	0					34.23	1.24	1	1					885	98.1796	5.63037
P15532	Nucleoside diphosphate kinase A OS=Mus musculus GN=Nme1 PE=1 SV=1 - [NDKA_MOUSE]	7.89	2	1	1	1	0	29233153	0					32.94	7.89	1	1					152	17.1969	7.37158
Q99KY4	Cyclin-G-associated kinase OS=Mus musculus GN=Gak PE=1 SV=2 - [GAK_MOUSE]	0.77	1	1	1	1	0	1.30346e+07	0					32.93	0.77	1	1					1305	143.55	5.73193
P63166	Small ubiquitin-related modifier 1 OS=Mus musculus GN=Sumo1 PE=1 SV=1 - [SUMO1_MOUSE]	6.93	1	1	1	1	0	1.64896e+07	0					32.77	6.93	1	1					101	11.5497	5.51611
Q811D2	Ankyrin repeat domain-containing protein 26 OS=Mus musculus GN=Ankrd26 PE=1 SV=2 - [ANR26_MOUSE]	0.38	1	1	1	2	0	570716126	0					32.5536	0.38	1	2					1581	180.535	5.87158
P62309	Small nuclear ribonucleoprotein G OS=Mus musculus GN=Snrpg PE=1 SV=1 - [RUXG_MOUSE]	9.21	1	1	1	1	0	65752231	0					31.77	9.21	1	1					76	8.49043	8.88037
P61620	Protein transport protein Sec61 subunit alpha isoform 1 OS=Mus musculus GN=Sec61a1 PE=2 SV=2 - [S61A1_MOUSE]	4.2	1	1	1	1	0	0	0					29.59	4.2	1	1					476	52.2305	8.06006
A4QPC6	Butyrophilin subfamily 2 member A2 OS=Mus musculus GN=Btn2a2 PE=1 SV=1 - [BT2A2_MOUSE]	1.36	1	1	1	1	0	748051896	0					29.04	1.36	1	1					514	58.4176	5.89697
O35723	DnaJ homolog subfamily B member 3 OS=Mus musculus GN=Dnajb3 PE=2 SV=1 - [DNJB3_MOUSE]	3.31	1	1	1	1	0	49497478	0					28.93	3.31	1	1					242	26.6621	6.25244
P35282	Ras-related protein Rab-21 OS=Mus musculus GN=Rab21 PE=1 SV=4 - [RAB21_MOUSE]	5.41	1	1	1	1	0	9.60744e+06	0					27.28	5.41	1	1					222	24.0912	7.94287
Q91VR2	ATP synthase subunit gamma, mitochondrial OS=Mus musculus GN=Atp5c1 PE=1 SV=1 - [ATPG_MOUSE]	4.03	1	1	1	2	0	2.5513e+07	0					25.4	4.03	1	2					298	32.8651	9.01221
Q8C5N3	Pre-mRNA-splicing factor CWC22 homolog OS=Mus musculus GN=Cwc22 PE=1 SV=1 - [CWC22_MOUSE]	1.21	1	1	1	1	0	1.11068e+09	0					25.33	1.21	1	1					908	104.709	8.08936
Q9QXY7	Membrane transport protein XK OS=Mus musculus GN=Xk PE=1 SV=1 - [XK_MOUSE]	1.35	2	1	1	1	0	1.36566e+07	0					24.35	1.35	1	1					446	51.0807	8.19189
Q922B2	Aspartate--tRNA ligase, cytoplasmic OS=Mus musculus GN=Dars PE=2 SV=2 - [SYDC_MOUSE]	2	1	1	1	1	0	24344510	0					23.9	2	1	1					501	57.1112	6.49365
Q3UYG1	Coiled-coil domain-containing protein 160 OS=Mus musculus GN=Ccdc160 PE=2 SV=1 - [CC160_MOUSE]	1.86	1	1	1	1	0	1.59519e+07	0		0			23.88	1.86	1	1		0			323	37.3752	9.31982
Q8BFZ9	Erlin-2 OS=Mus musculus GN=Erlin2 PE=1 SV=1 - [ERLN2_MOUSE]	2.06	2	1	1	1	0	2.00605e+07	0					23.63	2.06	1	1					340	37.8485	5.50342
Q62266	Cornifin-A OS=Mus musculus GN=Sprr1a PE=2 SV=1 - [SPR1A_MOUSE]	16.67	1	1	1	1	0	183434604	0					23.12	16.67	1	1					144	15.7546	7.85498
O35681	Synaptotagmin-3 OS=Mus musculus GN=Syt3 PE=1 SV=2 - [SYT3_MOUSE]	1.02	1	1	1	1	0	1.35157e+07	0					22.79	1.02	1	1					587	63.2146	6.65381
Q8R016	Bleomycin hydrolase OS=Mus musculus GN=Blmh PE=2 SV=1 - [BLMH_MOUSE]	2.86	1	1	1	1	0	6.82667e+07	0					22.56	2.86	1	1					455	52.4769	6.48096
Q99020	Heterogeneous nuclear ribonucleoprotein A/B OS=Mus musculus GN=Hnrnpab PE=1 SV=1 - [ROAA_MOUSE]	2.81	1	1	1	1	0	9.52643e+06	0					22.44	2.81	1	1					285	30.8123	7.91357
Q6NVF9	Cleavage and polyadenylation specificity factor subunit 6 OS=Mus musculus GN=Cpsf6 PE=1 SV=1 - [CPSF6_MOUSE]	2.72	1	1	1	1	0	7.38765e+06	0					21.77	2.72	1	1					551	59.1164	7.15186
P51432	1-phosphatidylinositol 4,5-bisphosphate phosphodiesterase beta-3 OS=Mus musculus GN=Plcb3 PE=2 SV=2 - [PLCB3_MOUSE]	0.49	1	1	1	1	0	3.81422e+07	0					20.62	0.49	1	1					1234	139.4	5.93506
Q8CDN8	Coiled-coil domain-containing protein 38 OS=Mus musculus GN=Ccdc38 PE=2 SV=1 - [CCD38_MOUSE]	1.78	1	1	1	1	0	1.91663e+08	0					20.58	1.78	1	1					563	65.7942	8.90967
Q9R0Q7	Prostaglandin E synthase 3 OS=Mus musculus GN=Ptges3 PE=1 SV=1 - [TEBP_MOUSE]	4.38	1	1	1	1	0	79554964	0					20.55	4.38	1	1					160	18.7094	4.55127
Q5SPX3	RING finger protein 215 OS=Mus musculus GN=Rnf215 PE=2 SV=1 - [RN215_MOUSE]	1.85	1	1	1	1	0	1.08817e+08	0					20.49	1.85	1	1					379	41.5837	7.59131
Q9WUA2	Phenylalanine--tRNA ligase beta subunit OS=Mus musculus GN=Farsb PE=2 SV=2 - [SYFB_MOUSE]	1.87	1	1	1	1	0	131650791	0					20.32	1.87	1	1					589	65.6553	7.12256
O88799	Zonadhesin OS=Mus musculus GN=Zan PE=2 SV=1 - [ZAN_MOUSE]	0.15	1	1	1	1	0	1.90201e+07	0					17.13	0.15	1	1					5376	579.522	5.40186
Q8BIJ7	RUN and FYVE domain-containing protein 1 OS=Mus musculus GN=Rufy1 PE=1 SV=1 - [RUFY1_MOUSE]	0.84	1	1	1	1	0	0	0					0	0.84	1	1					712	80.3256	5.68115

## Sheet: only 3
										1. Empty control				2. 3xF-ATF7IP WT				3. 3xF-ATF7IP K16R
Accession	Description	ΣCoverage	Σ# Proteins	Σ# Unique Peptides	Σ# Peptides	Σ# PSMs	A5: Area	B5: Area	C5: Area	Score A2	Coverage A2	# Peptides A2	# PSM A2	Score B2	Coverage B2	# Peptides B2	# PSM B2	Score C2	Coverage C2	# Peptides C2	# PSM C2	# AAs	MW [kDa]	calc. pI
B2RRE4	Zinc finger protein 518B OS=Mus musculus GN=Znf518b PE=2 SV=1 - [Z518B_MOUSE]	8.17	1	7	7	8	0	0	1.01179e+08						0			165.236	8.17	7	8	1077	118.922	9.5835
Q6P542	ATP-binding cassette sub-family F member 1 OS=Mus musculus GN=Abcf1 PE=1 SV=1 - [ABCF1_MOUSE]	5.85	1	4	4	4	0	0	3.98107e+07									159.592	5.85	4	4	837	94.8869	6.50732
Q8CGC7	Bifunctional glutamate/proline--tRNA ligase OS=Mus musculus GN=Eprs PE=1 SV=4 - [SYEP_MOUSE]	3.64	1	4	4	4	0	0	3.56127e+07									129.022	3.64	4	4	1512	169.972	7.66455
Q6A4J8	Ubiquitin carboxyl-terminal hydrolase 7 OS=Mus musculus GN=Usp7 PE=1 SV=1 - [UBP7_MOUSE]	5.08	1	4	4	4	0	0	3.23973e+07									108.862	5.08	4	4	1103	128.393	5.50342
Q60932	Voltage-dependent anion-selective channel protein 1 OS=Mus musculus GN=Vdac1 PE=1 SV=3 - [VDAC1_MOUSE]	7.43	1	1	2	2	0	0	2.89736e+07									96.4769	7.43	2	2	296	32.3314	8.42627
O88685	26S protease regulatory subunit 6A OS=Mus musculus GN=Psmc3 PE=1 SV=2 - [PRS6A_MOUSE]	7.69	1	2	2	2	0	0	24098241									76.58	7.69	2	2	442	49.5176	5.18604
Q99LF4	tRNA-splicing ligase RtcB homolog OS=Mus musculus GN=D10Wsu52e PE=2 SV=1 - [RTCB_MOUSE]	2.77	1	1	1	1	0	0	4.44401e+07									69.67	2.77	1	1	505	55.2139	7.2251
Q64012	RNA-binding protein Raly OS=Mus musculus GN=Raly PE=1 SV=3 - [RALY_MOUSE]	15.71	1	2	2	2	0	0	1.37795e+07									67.61	15.71	2	2	312	33.1678	8.83643
Q99KP6	Pre-mRNA-processing factor 19 OS=Mus musculus GN=Prpf19 PE=2 SV=1 - [PRP19_MOUSE]	4.76	1	2	2	2	0	0	7.35982e+07									67.09	4.76	2	2	504	55.2044	6.60986
Q99LG2	Transportin-2 OS=Mus musculus GN=Tnpo2 PE=2 SV=1 - [TNPO2_MOUSE]	1.35	2	1	1	1	0	0	25244619									66.42	1.35	1	1	887	100.391	4.98291
Q9WVG6	Histone-arginine methyltransferase CARM1 OS=Mus musculus GN=Carm1 PE=1 SV=2 - [CARM1_MOUSE]	2.14	1	1	1	1	0	0	25341755									66.03	2.14	1	1	608	65.8115	6.771
Q9DBY8	Nuclear valosin-containing protein-like OS=Mus musculus GN=Nvl PE=1 SV=1 - [NVL_MOUSE]	1.75	1	1	1	1	0	0	1.85751e+07									63.88	1.75	1	1	855	94.417	6.354
P70398	Probable ubiquitin carboxyl-terminal hydrolase FAF-X OS=Mus musculus GN=Usp9x PE=1 SV=2 - [USP9X_MOUSE]	0.82	1	2	2	2	0	0	1.90795e+07									63.17	0.82	2	2	2559	290.526	5.87158
Q99JF8	PC4 and SFRS1-interacting protein OS=Mus musculus GN=Psip1 PE=1 SV=1 - [PSIP1_MOUSE]	3.22	1	1	1	1	0	0	2.4938e+07									60.83	3.22	1	1	528	59.6605	9.12939
Q8BZH4	Pogo transposable element with ZNF domain OS=Mus musculus GN=Pogz PE=1 SV=2 - [POGZ_MOUSE]	2.56	1	3	3	3	0	0	5.15205e+07									60.4397	2.56	3	3	1409	154.812	7.51807
P62960	Nuclease-sensitive element-binding protein 1 OS=Mus musculus GN=Ybx1 PE=1 SV=3 - [YBOX1_MOUSE]	7.45	1	2	2	2	0	0	4.35681e+07									59.7454	7.45	2	2	322	35.7086	9.87646
P01629	Ig kappa chain V-II region 2S1.3 OS=Mus musculus PE=1 SV=1 - [KV2A4_MOUSE]	11.61	1	1	1	1	0	0	1.13892e+08									57.81	11.61	1	1	112	12.2131	7.94287
Q8JZM7	Parafibromin OS=Mus musculus GN=Cdc73 PE=2 SV=1 - [CDC73_MOUSE]	5.27	1	3	3	3	0	0	3.4644e+07									55.5085	5.27	3	3	531	60.5391	9.61279
Q9D554	Splicing factor 3A subunit 3 OS=Mus musculus GN=Sf3a3 PE=2 SV=2 - [SF3A3_MOUSE]	2.4	1	1	1	1	0	0	17066435									52.96	2.4	1	1	501	58.8052	5.33838
Q9CZG9	PDZ domain-containing protein 11 OS=Mus musculus GN=Pdzd11 PE=1 SV=1 - [PDZ11_MOUSE]	18.57	1	2	2	2	0	0	65222389									52.61	18.57	2	2	140	16.1723	7.13721
Q8JZU2	Tricarboxylate transport protein, mitochondrial OS=Mus musculus GN=Slc25a1 PE=2 SV=1 - [TXTP_MOUSE]	3.86	1	1	1	1	0	0	2.15396e+07									51.52	3.86	1	1	311	33.9099	9.89111
Q8BY71	Histone acetyltransferase type B catalytic subunit OS=Mus musculus GN=Hat1 PE=2 SV=1 - [HAT1_MOUSE]	6.01	1	1	1	1	0	0	36791989									51.35	6.01	1	1	416	49.2469	6.32861
Q8BW10	RNA-binding protein NOB1 OS=Mus musculus GN=Nob1 PE=1 SV=1 - [NOB1_MOUSE]	3.97	1	2	2	2	0	0	2.47656e+07									50.3714	3.97	2	2	403	45.4352	7.31299
Q8K3F7	L-threonine 3-dehydrogenase, mitochondrial OS=Mus musculus GN=Tdh PE=2 SV=1 - [TDH_MOUSE]	8.58	1	2	2	2	0	0	1.60102e+07									49.73	8.58	2	2	373	41.4352	8.23584
Q9WVK4	EH domain-containing protein 1 OS=Mus musculus GN=Ehd1 PE=1 SV=1 - [EHD1_MOUSE]	2.81	1	1	1	1	0	0	2.12059e+07									49.72	2.81	1	1	534	60.5646	6.82959
Q921M3	Splicing factor 3B subunit 3 OS=Mus musculus GN=Sf3b3 PE=2 SV=1 - [SF3B3_MOUSE]	0.99	1	1	1	1	0	0	18315690									49.02	0.99	1	1	1217	135.465	5.26221
P62196	26S protease regulatory subunit 8 OS=Mus musculus GN=Psmc5 PE=1 SV=1 - [PRS8_MOUSE]	5.17	1	1	1	1	0	0	3.74459e+07									49	5.17	1	1	406	45.5971	7.54736
P60122	RuvB-like 1 OS=Mus musculus GN=Ruvbl1 PE=1 SV=1 - [RUVB1_MOUSE]	7.68	1	3	3	3	0	0	2.65433e+07									48.0838	7.68	3	3	456	50.1823	6.41748
Q8BME9	Cerebellin-4 OS=Mus musculus GN=Cbln4 PE=1 SV=1 - [CBLN4_MOUSE]	3.54	1	1	1	1	0	0	204779087									48.04	3.54	1	1	198	21.5953	8.73389
P67871	Casein kinase II subunit beta OS=Mus musculus GN=Csnk2b PE=1 SV=1 - [CSK2B_MOUSE]	8.84	1	2	2	2	0	0	4.80454e+07									47.43	8.84	2	2	215	24.926	5.5542
Q9EPU0	Regulator of nonsense transcripts 1 OS=Mus musculus GN=Upf1 PE=1 SV=2 - [RENT1_MOUSE]	1.33	1	2	2	2	0	0	2.30534e+07									47.02	1.33	2	2	1124	123.889	6.60986
Q925I1	ATPase family AAA domain-containing protein 3 OS=Mus musculus GN=Atad3 PE=1 SV=1 - [ATAD3_MOUSE]	1.35	1	1	1	1	0	0	22507905						0			46.75	1.35	1	1	591	66.7006	9.29053
Q9WVB0	RNA-binding protein with multiple splicing OS=Mus musculus GN=Rbpms PE=2 SV=2 - [RBPMS_MOUSE]	7.11	1	1	1	1	0	0	39321852									46.43	7.11	1	1	197	21.8023	8.07471
Q8QZY9	Splicing factor 3B subunit 4 OS=Mus musculus GN=Sf3b4 PE=2 SV=1 - [SF3B4_MOUSE]	3.3	1	1	1	1	0	0	1.81827e+07									46.22	3.3	1	1	424	44.3271	8.55811
P26369	Splicing factor U2AF 65 kDa subunit OS=Mus musculus GN=U2af2 PE=1 SV=3 - [U2AF2_MOUSE]	5.47	1	1	1	1	0	0	2.03695e+07									45.14	5.47	1	1	475	53.4832	9.08545
P10107	Annexin A1 OS=Mus musculus GN=Anxa1 PE=1 SV=2 - [ANXA1_MOUSE]	6.36	1	2	2	2	0	0	2.11463e+07									44.73	6.36	2	2	346	38.71	7.37158
P34884	Macrophage migration inhibitory factor OS=Mus musculus GN=Mif PE=1 SV=2 - [MIF_MOUSE]	9.57	1	1	1	1	0	0	2.30728e+07									44.32	9.57	1	1	115	12.4962	7.34229
P62715	Serine/threonine-protein phosphatase 2A catalytic subunit beta isoform OS=Mus musculus GN=Ppp2cb PE=1 SV=1 - [PP2AB_MOUSE]	3.56	2	1	1	1	0	0	8.45903e+07									44.16	3.56	1	1	309	35.5523	5.42725
Q9CPQ3	Mitochondrial import receptor subunit TOM22 homolog OS=Mus musculus GN=Tomm22 PE=2 SV=3 - [TOM22_MOUSE]	7.75	1	1	1	1	0	0	50641582									43.45	7.75	1	1	142	15.5268	4.33545
Q6PDQ2	Chromodomain-helicase-DNA-binding protein 4 OS=Mus musculus GN=Chd4 PE=1 SV=1 - [CHD4_MOUSE]	0.57	1	1	1	1	0	0	3.86999e+07									43.03	0.57	1	1	1915	217.614	5.80811
Q62425	NADH dehydrogenase [ubiquinone] 1 alpha subcomplex subunit 4 OS=Mus musculus GN=Ndufa4 PE=1 SV=2 - [NDUA4_MOUSE]	21.95	1	2	2	2	0	0	8.17006e+07									41.96	21.95	2	2	82	9.32087	9.5249
P62315	Small nuclear ribonucleoprotein Sm D1 OS=Mus musculus GN=Snrpd1 PE=1 SV=1 - [SMD1_MOUSE]	10.92	1	1	1	1	0	0	32280958									41.73	10.92	1	1	119	13.2734	11.561
Q8C854	Myelin expression factor 2 OS=Mus musculus GN=Myef2 PE=1 SV=1 - [MYEF2_MOUSE]	2.2	1	1	1	1	0	0	5.64403e+07									41.39	2.2	1	1	591	63.2543	8.86572
P63085	Mitogen-activated protein kinase 1 OS=Mus musculus GN=Mapk1 PE=1 SV=3 - [MK01_MOUSE]	4.75	11	2	2	2	0	0	43602569									40.6791	4.75	2	2	358	41.2492	6.97607
Q91YT7	YTH domain-containing family protein 2 OS=Mus musculus GN=Ythdf2 PE=2 SV=1 - [YTHD2_MOUSE]	2.25	1	1	1	1	0	0	2.58864e+07									40.01	2.25	1	1	579	62.2417	8.79248
Q91YQ5	Dolichyl-diphosphooligosaccharide--protein glycosyltransferase subunit 1 OS=Mus musculus GN=Rpn1 PE=2 SV=1 - [RPN1_MOUSE]	3.78	1	2	2	2	0	0	3.72665e+07									39.91	3.78	2	2	608	68.4857	6.45557
Q8K2F8	Protein LSM14 homolog A OS=Mus musculus GN=Lsm14a PE=1 SV=1 - [LS14A_MOUSE]	2.16	1	1	1	1	0	0	1.10753e+07									38.84	2.16	1	1	462	50.5153	9.5249
P46471	26S protease regulatory subunit 7 OS=Mus musculus GN=Psmc2 PE=1 SV=5 - [PRS7_MOUSE]	3	1	1	1	1	0	0	1.18471e+07									38.54	3	1	1	433	48.6171	5.94775
Q99J09	Methylosome protein 50 OS=Mus musculus GN=Wdr77 PE=1 SV=1 - [MEP50_MOUSE]	2.05	1	1	1	1	0	0	6.77191e+07									37.76	2.05	1	1	342	36.9192	5.2749
Q9DBR0	A-kinase anchor protein 8 OS=Mus musculus GN=Akap8 PE=1 SV=1 - [AKAP8_MOUSE]	3.06	1	2	2	2	0	0	1.71557e+07									37.6	3.06	2	2	687	76.2465	5.13525
P01725	Ig lambda-1 chain V region S178 OS=Mus musculus PE=1 SV=1 - [LV1C_MOUSE]	8.18	2	1	1	1	0	0	1.81044e+08									37.59	8.18	1	1	110	11.6468	8.00146
Q7TMY8	E3 ubiquitin-protein ligase HUWE1 OS=Mus musculus GN=Huwe1 PE=1 SV=5 - [HUWE1_MOUSE]	1.01	1	3	3	3	0	0	1.1006e+07									37.19	1.01	3	3	4377	482.332	5.22412
O08810	116 kDa U5 small nuclear ribonucleoprotein component OS=Mus musculus GN=Eftud2 PE=2 SV=1 - [U5S1_MOUSE]	2.06	1	1	2	2	0	0	1.55573e+08									36.49	2.06	2	2	971	109.291	4.99561
Q9D0L7	Armadillo repeat-containing protein 10 OS=Mus musculus GN=Armc10 PE=1 SV=1 - [ARM10_MOUSE]	5.23	1	1	1	1	0	0	29178158									35.98	5.23	1	1	306	33.2896	7.98682
P56546	C-terminal-binding protein 2 OS=Mus musculus GN=Ctbp2 PE=1 SV=2 - [CTBP2_MOUSE]	4.72	1	2	2	2	0	0	2.90613e+07									34.56	4.72	2	2	445	48.9261	6.94678
Q8R1B4	Eukaryotic translation initiation factor 3 subunit C OS=Mus musculus GN=Eif3c PE=1 SV=1 - [EIF3C_MOUSE]	1.1	1	1	1	1	0	0	40960555									34.03	1.1	1	1	911	105.465	5.78271
Q07832	Serine/threonine-protein kinase PLK1 OS=Mus musculus GN=Plk1 PE=1 SV=2 - [PLK1_MOUSE]	2.16	1	1	1	1	0	0	60173511									33.72	2.16	1	1	603	68.2576	8.71924
Q8BRT1	CLIP-associating protein 2 OS=Mus musculus GN=Clasp2 PE=1 SV=1 - [CLAP2_MOUSE]	0.86	2	1	1	1	0	0	1.2363e+07									33.26	0.86	1	1	1286	140.652	8.63135
Q8CG47	Structural maintenance of chromosomes protein 4 OS=Mus musculus GN=Smc4 PE=1 SV=1 - [SMC4_MOUSE]	0.7	1	1	1	1	0	0	4.72104e+07									32.87	0.7	1	1	1286	146.803	7.29834
O88735	Ensconsin OS=Mus musculus GN=Map7 PE=1 SV=1 - [MAP7_MOUSE]	1.51	1	1	1	1	0	0	49075186									32.65	1.51	1	1	730	81.9724	9.36377
Q8BGQ7	Alanine--tRNA ligase, cytoplasmic OS=Mus musculus GN=Aars PE=1 SV=1 - [SYAC_MOUSE]	1.45	1	1	1	1	0	0	8.24343e+06									32.01	1.45	1	1	968	106.841	5.66846
Q9D819	Inorganic pyrophosphatase OS=Mus musculus GN=Ppa1 PE=1 SV=1 - [IPYR_MOUSE]	3.11	1	1	1	1	0	0	31614504									31.38	3.11	1	1	289	32.6462	5.60498
Q8K310	Matrin-3 OS=Mus musculus GN=Matr3 PE=1 SV=1 - [MATR3_MOUSE]	2.84	1	2	2	2	0	0	13929426									31.3	2.84	2	2	846	94.5718	6.25244
Q61235	Beta-2-syntrophin OS=Mus musculus GN=Sntb2 PE=1 SV=2 - [SNTB2_MOUSE]	1.73	1	1	1	1	0	0	6.97044e+06									31.27	1.73	1	1	520	56.3462	8.68994
Q9EPL8	Importin-7 OS=Mus musculus GN=Ipo7 PE=1 SV=2 - [IPO7_MOUSE]	0.87	1	1	1	1	0	0	83071320									30.51	0.87	1	1	1038	119.41	4.81787
Q9CR68	Cytochrome b-c1 complex subunit Rieske, mitochondrial OS=Mus musculus GN=Uqcrfs1 PE=1 SV=1 - [UCRI_MOUSE]	12.04	1	2	2	2	0	0	6.09766e+07									30.38	12.04	2	2	274	29.3492	8.70459
P84104	Serine/arginine-rich splicing factor 3 OS=Mus musculus GN=Srsf3 PE=1 SV=1 - [SRSF3_MOUSE]	18.29	1	2	2	3	0	0	3.26607e+08									30.12	18.29	2	3	164	19.3179	11.6489
Q60668	Heterogeneous nuclear ribonucleoprotein D0 OS=Mus musculus GN=Hnrnpd PE=1 SV=2 - [HNRPD_MOUSE]	3.94	1	1	1	1	0	0	5.72602e+07									30.07	3.94	1	1	355	38.3303	7.81104
Q3THS6	S-adenosylmethionine synthase isoform type-2 OS=Mus musculus GN=Mat2a PE=2 SV=2 - [METK2_MOUSE]	5.57	2	2	2	2	0	0	6.01208e+07									29.92	5.57	2	2	395	43.6614	6.48096
P61205	ADP-ribosylation factor 3 OS=Mus musculus GN=Arf3 PE=2 SV=2 - [ARF3_MOUSE]	20.99	5	2	2	2	0	0	6.14959e+07									29.67	20.99	2	2	181	20.5877	7.43018
P13864	DNA (cytosine-5)-methyltransferase 1 OS=Mus musculus GN=Dnmt1 PE=1 SV=5 - [DNMT1_MOUSE]	1.23	1	2	2	2	0	0	1.08063e+07									29.61	1.23	2	2	1620	183.074	7.73779
Q5SSI6	U3 small nucleolar RNA-associated protein 18 homolog OS=Mus musculus GN=Utp18 PE=1 SV=1 - [UTP18_MOUSE]	2.54	1	1	1	1	0	0	9.26025e+06									29.23	2.54	1	1	552	61.1799	8.77783
Q9QXN0	Protein Shroom3 OS=Mus musculus GN=Shroom3 PE=1 SV=2 - [SHRM3_MOUSE]	0.81	1	1	1	1	0	0	1.1208e+07									29.17	0.81	1	1	1986	214.756	7.97217
Q6P5G3	MBT domain-containing protein 1 OS=Mus musculus GN=Mbtd1 PE=1 SV=1 - [MBTD1_MOUSE]	2.38	1	2	2	2	0	0	1.27649e+07									28.5217	2.38	2	2	631	70.624	7.76709
Q9Z0F8	Disintegrin and metalloproteinase domain-containing protein 17 OS=Mus musculus GN=Adam17 PE=1 SV=3 - [ADA17_MOUSE]	0.97	1	1	1	1	0	0	259595232									28.22	0.97	1	1	827	92.9965	5.93506
P63028	Translationally-controlled tumor protein OS=Mus musculus GN=Tpt1 PE=1 SV=1 - [TCTP_MOUSE]	7.56	1	1	1	1	0	0	43580757									27.75	7.56	1	1	172	19.4496	4.85596
Q3UR32	P2X purinoceptor 3 OS=Mus musculus GN=P2rx3 PE=2 SV=1 - [P2RX3_MOUSE]	2.02	1	1	1	1	0	0	168859830									27.36	2.02	1	1	397	44.4085	8.17725
Q8CG71	Prolyl 3-hydroxylase 2 OS=Mus musculus GN=Leprel1 PE=2 SV=1 - [P3H2_MOUSE]	1	1	1	1	1	0	0	10797977									27.3	1	1	1	703	80.1036	5.84619
Q61881	DNA replication licensing factor MCM7 OS=Mus musculus GN=Mcm7 PE=2 SV=1 - [MCM7_MOUSE]	0.83	1	1	1	1	0	0	2.02038e+07									27.23	0.83	1	1	719	81.1595	6.3667
O54984	ATPase Asna1 OS=Mus musculus GN=Asna1 PE=1 SV=2 - [ASNA_MOUSE]	2.01	1	1	1	1	0	0	20096857									27.12	2.01	1	1	348	38.7974	4.90674
Q923D4	Splicing factor 3B subunit 5 OS=Mus musculus GN=Sf3b5 PE=2 SV=1 - [SF3B5_MOUSE]	17.44	1	1	1	1	0	0	33143671									26.9	17.44	1	1	86	10.1128	6.354
P61079	Ubiquitin-conjugating enzyme E2 D3 OS=Mus musculus GN=Ube2d3 PE=1 SV=1 - [UB2D3_MOUSE]	7.48	3	1	1	1	0	0	97740204									26.85	7.48	1	1	147	16.6764	7.79639
O35887	Calumenin OS=Mus musculus GN=Calu PE=1 SV=1 - [CALU_MOUSE]	4.13	1	1	1	1	0	0	8.8372e+07									26.08	4.13	1	1	315	37.0405	4.66553
Q9WTL4	Insulin receptor-related protein OS=Mus musculus GN=Insrr PE=1 SV=2 - [INSRR_MOUSE]	0.62	1	1	1	1	0	0	1.79301e+09									25.58	0.62	1	1	1300	144.782	6.63916
Q9WVM1	Rac GTPase-activating protein 1 OS=Mus musculus GN=Racgap1 PE=2 SV=1 - [RGAP1_MOUSE]	1.59	1	1	1	1	0	0	1.35618e+07									25.34	1.59	1	1	628	70.1142	8.51416
Q9QXA5	U6 snRNA-associated Sm-like protein LSm4 OS=Mus musculus GN=Lsm4 PE=2 SV=1 - [LSM4_MOUSE]	5.11	1	1	1	1	0	0	21627649									25.2	5.11	1	1	137	15.0667	10.0522
Q3U0S6	Ras-interacting protein 1 OS=Mus musculus GN=Rasip1 PE=1 SV=3 - [RAIN_MOUSE]	0.62	2	1	1	1	0	0	1.14697e+08									24.77	0.62	1	1	961	103.494	7.82568
P16460	Argininosuccinate synthase OS=Mus musculus GN=Ass1 PE=1 SV=1 - [ASSY_MOUSE]	1.7	1	1	1	1	0	0	2.84635e+07									24.64	1.7	1	1	412	46.555	8.22119
P56379	6.8 kDa mitochondrial proteolipid OS=Mus musculus GN=Mp68 PE=2 SV=1 - [68MP_MOUSE]	13.79	1	1	1	1	0	0	73431053									24.63	13.79	1	1	58	6.69359	9.99365
Q91W86	Vacuolar protein sorting-associated protein 11 homolog OS=Mus musculus GN=Vps11 PE=1 SV=3 - [VPS11_MOUSE]	0.64	1	1	1	1	0	0	2.05762e+07									24.59	0.64	1	1	941	107.65	7.00537
P63073	Eukaryotic translation initiation factor 4E OS=Mus musculus GN=Eif4e PE=1 SV=1 - [IF4E_MOUSE]	3.23	1	1	1	1	0	0	17843631									24.59	3.23	1	1	217	25.0375	6.15088
P70698	CTP synthase 1 OS=Mus musculus GN=Ctps1 PE=1 SV=2 - [PYRG1_MOUSE]	3.05	1	1	1	1	0	0	2.75631e+07									24.59	3.05	1	1	591	66.6401	6.58057
Q9D820	Prolyl-tRNA synthetase associated domain-containing protein 1 OS=Mus musculus GN=Prorsd1 PE=2 SV=1 - [PRXD1_MOUSE]	4.14	1	1	1	1	0	0	7.13877e+07									24.27	4.14	1	1	169	18.8496	6.13818
Q99MD9	Nuclear autoantigenic sperm protein OS=Mus musculus GN=Nasp PE=1 SV=2 - [NASP_MOUSE]	1.29	1	1	1	1	0	0	1.61452e+07									24.08	1.29	1	1	773	83.9027	4.37354
Q9D823	60S ribosomal protein L37 OS=Mus musculus GN=Rpl37 PE=2 SV=3 - [RL37_MOUSE]	6.19	1	1	1	1	0	0	5.33338e+07									23.98	6.19	1	1	97	11.0709	11.7368
Q9WVF7	DNA polymerase epsilon catalytic subunit A OS=Mus musculus GN=Pole PE=2 SV=3 - [DPOE1_MOUSE]	0.26	1	1	1	1	0	0	4.10906e+08									23.5	0.26	1	1	2283	261.932	6.44287
Q80U93	Nuclear pore complex protein Nup214 OS=Mus musculus GN=Nup214 PE=1 SV=2 - [NU214_MOUSE]	0.58	1	1	1	1	0	0	2.37205e+07									23.44	0.58	1	1	2085	212.847	7.07861
Q71FD7	Filamin-binding LIM protein 1 OS=Mus musculus GN=Fblim1 PE=1 SV=2 - [FBLI1_MOUSE]	2.13	1	1	1	1	0	0	1.39535e+07									23.19	2.13	1	1	375	40.9989	6.50732
Q8BVY0	Ribosomal L1 domain-containing protein 1 OS=Mus musculus GN=Rsl1d1 PE=2 SV=1 - [RL1D1_MOUSE]	1.99	1	1	1	1	0	0	14860537									23.05	1.99	1	1	452	50.3903	9.979
Q66K08	Cartilage intermediate layer protein 1 OS=Mus musculus GN=Cilp PE=2 SV=1 - [CILP1_MOUSE]	0.84	1	1	1	1	0	0	174174235									22.99	0.84	1	1	1184	132.249	8.20654
Q8VHG0	Dimethylaniline monooxygenase [N-oxide-forming] 4 OS=Mus musculus GN=Fmo4 PE=2 SV=3 - [FMO4_MOUSE]	1.07	1	1	1	1	0	0	69596380									22.75	1.07	1	1	560	63.7511	8.93896
Q9EST5	Acidic leucine-rich nuclear phosphoprotein 32 family member B OS=Mus musculus GN=Anp32b PE=1 SV=1 - [AN32B_MOUSE]	2.57	1	1	1	1	0	0	259961467									22.04	2.57	1	1	272	31.0601	4.00537
Q91YK2	Ribosomal RNA processing protein 1 homolog B OS=Mus musculus GN=Rrp1b PE=2 SV=2 - [RRP1B_MOUSE]	1.52	1	1	1	1	0	0	1.86479e+07									21.57	1.52	1	1	724	80.5321	9.71533
Q61655	ATP-dependent RNA helicase DDX19A OS=Mus musculus GN=Ddx19a PE=2 SV=2 - [DD19A_MOUSE]	3.77	2	2	2	2	0	0	1.47484e+07									21.3	3.77	2	2	478	53.8988	6.66846
P01821	Ig heavy chain V region MC101 OS=Mus musculus PE=1 SV=1 - [HVM45_MOUSE]	5.17	1	1	1	1	0	0	86655408									21.3	5.17	1	1	116	12.5853	8.77783
Q3UMT1	Protein phosphatase 1 regulatory subunit 12C OS=Mus musculus GN=Ppp1r12c PE=1 SV=1 - [PP12C_MOUSE]	1.53	1	1	1	1	0	0	1.58278e+07									21.22	1.53	1	1	782	84.6339	5.99854
P80316	T-complex protein 1 subunit epsilon OS=Mus musculus GN=Cct5 PE=1 SV=1 - [TCPE_MOUSE]	2.59	1	1	1	1	0	0	3.61873e+07									20.97	2.59	1	1	541	59.5859	6.02393
P20263	POU domain, class 5, transcription factor 1 OS=Mus musculus GN=Pou5f1 PE=1 SV=1 - [PO5F1_MOUSE]	5.97	1	1	1	1	0	0	6.07496e+07									20.71	5.97	1	1	352	38.1922	6.41748
Q7TMK6	Protein Hook homolog 2 OS=Mus musculus GN=Hook2 PE=1 SV=3 - [HOOK2_MOUSE]	0.98	1	1	1	1	0	0	2.78369e+08									20.27	0.98	1	1	716	83.3146	5.42725
Q80WE4	Kinesin-like protein KIF20B OS=Mus musculus GN=Kif20b PE=1 SV=3 - [KI20B_MOUSE]	0.45	1	1	1	1	0	0	27553968									20.17	0.45	1	1	1774	203.389	5.78271
Q9CQC6	Basic leucine zipper and W2 domain-containing protein 1 OS=Mus musculus GN=Bzw1 PE=1 SV=1 - [BZW1_MOUSE]	1.67	1	1	1	1	0	0	9.2206e+06									20.02	1.67	1	1	419	48.0127	5.92236
Q9CT10	Ran-binding protein 3 OS=Mus musculus GN=Ranbp3 PE=1 SV=2 - [RANB3_MOUSE]	3.87	1	1	1	1	0	0	2.85451e+06									17.05	3.87	1	1	491	52.5407	5.12256
Q69ZX6	MORC family CW-type zinc finger protein 2A OS=Mus musculus GN=Morc2a PE=1 SV=2 - [MOR2A_MOUSE]	0.87	1	1	1	1	0	0	27215154									16.99	0.87	1	1	1030	117.256	8.33838
Q8BKX6	Serine/threonine-protein kinase SMG1 OS=Mus musculus GN=Smg1 PE=1 SV=3 - [SMG1_MOUSE]	0.3	1	1	1	1	0	0	668308642									15.17	0.3	1	1	3658	409.511	6.40479
