# Supplementary material for: Tri-methylation of ATF7IP by G9a/GLP recruits the chromodomain protein MPP8
Source: Epigenetics Chromatin. 2018 Oct 4;11:56. doi: 10.1186/s13072-018-0231-z (PMC6172828; doi:10.1186/s13072-018-0231-z)
Supplement: Supplementary file 9 — Additional file 9: Table S4. Primers and plasmids. [file 13072_2018_231_MOESM9_ESM.xlsx]

## Sheet: Plamid list
Table S4. Plasmids used in this study
No.	Name	Primer pair(s)	template	Vector Backbone	5' RE site	3' RE site	comments	reference
1	pGEX-mG9a SET domain							Tachibana et al., 2001
2	pGEX-mGLP SET domain							Tachibana et al., 2005
3	pCAG-mG9a							Tachibana et al., 2008
4	pCAG-mGLP							Tachibana et al., 2008
5	pET19b-His-mATF7IP FL(1-1306) WT	TT1/TT2 (fragment 1) TT3/TT4 (fragment 2) TT27/TT28	AK167542 AK157479 combined mATF7IP1 cDNA	pET-19b	Sal1/Xho1 (dead site)	Bgl2/BamH1 (dead site)	by ligation	template cDNA from FAMTOM project
6	pET19b-His-mATF7IP FL(1-1306) K16R	TT67/TT68	pET19b-His-mATF7IP (1-1306)	pET-19b	Sal1/Xho1 (dead site)	Bgl2/BamH1 (dead site)	Quick mutagenesis
7	pET19b-His-mATF7IP d1(1-595) WT	TT27/TT64	pET19b-His-mATF7IP FL(1-1306) WT	pET-19b	Sal1/Xho1 (dead site)	Bgl2/BamH1 (dead site)	by ligation
8	pET19b-His-mATF7IP d2(596-1306) WT	TT28/TT63	pET19b-His-mATF7IP FL(1-1306) WT	pET-19b	Sal1/Xho1 (dead site)	Bgl2/BamH1 (dead site)	by ligation
9	pET19b-His-mATF7IP2 WT	TT7/TT8	AK145634	pET-19b	Nde1	BamH1	by ligation	template cDNA from FAMTOM project
10	pET19b-His-mATF7IP2 K16R	TT69/TT70	pET19b-His-mATF7IP2	pET-19b	Nde1	BamH1	Quick mutagenesis
11	pCAG-3xFLAG-hNup107 WT_I.P.	TT106/TT107	pEF5/FRT/V5-SNAPm-hNup107*	pCAG-3xFLAG-IRES.puro. (I.P.)	Not1	Mfe1/EcoR1 (dead site)	by ligation only used as a template of PCR	template from Dr. Imamoto (RIKEN)
12	pCAG-I.P.-3xFLAG-hNup107 K25R_I.P.	TT106/TT88 (fragment 1) TT87/TT107 (fragment 2) TT106/TT107	pCAG-I.P.-3xFLAG-hNup107 WT pCAG-I.P.-3xFLAG-hNup107 WT combined cDNA	pCAG-3xFLAG-IRES.puro. (I.P.)	Not1	Mfe1/EcoR1 (dead site)	by ligation only used as a template of PCR
13	pPB-CAG-3xFLAG-hNup107 WT_I.P.	TT56/TT107	pCAG-3xFLAG-hNup107 WT_I.P.	pPiggyBac-CAG-IRES.puro. (I.P.)	Xba1	Mfe1/EcoR1 (dead site)	by ligation
14	pPB-CAG-3xFLAG-hNup107 K25R_I.P.	TT56/TT107	pCAG-I.P.-3xFLAG-hNup107 K25R_I.P.	pPiggyBac-CAG-IRES.puro. (I.P.)	Xba1	Mfe1/EcoR1 (dead site)	by ligation
15	pCAG-3xFLAG-mATF7IP WT_I.P.	TT41/TT42	pET19b-His-mATF7IP FL(1-1306)	pCAG-3xFLAG-IRES.puro. (I.P.)	Not1	EcoR1	by ligation only used as a template of PCR
16	pCAG-3xFLAG-mATF7IP K16R_I.P.	TT41/TT42	pET19b-His-mATF7IP FL(1-1306) K16R	pCAG-3xFLAG-IRES.puro. (I.P.)	Not1	EcoR1	by ligation only used as a template of PCR
17	pPB-CAG-3xFLAG-mATF7IP WT_I.P.	TT99/TT42	pCAG-3xFLAG-mATF7IP WT_I.P.	pPiggyBac-CAG-IRES.puro. (I.P.)	XbaI/Nhe1 (dead)	EcoR1	by ligation
18	pPB-CAG-3xFLAG-mATF7IP K16R_I.P.	TT99/TT42	pCAG-3xFLAG-mATF7IP K16R_I.P.	pPiggyBac-CAG-IRES.puro. (I.P.)	XbaI/Nhe1 (dead)	EcoR1	by ligation
19	pPB-CAG-3xFLAG-mATF7IP d1-16_I.P.	TT254/TT42	pPB-CAG-3xF-mATF7IP WT_I.P.	pPiggyBac-CAG-IRES.puro. (I.P.)	NotI	EcoR1	by ligation
20	pET19b-His-mATF7IP d3(1-364) WT	TT407/TT408	pPB-CAG-3xF-mATF7IP WT_I.P.	pET-19b	XhoI		by In-fusion
21	pET19b-His-mATF7IP d3(1-364) K16R	TT67/TT68	pET19b-His-mATF7IP d3(1-364) WT	pET-19b	XhoI		Quick mutagenesis
22	pET19b-His-3xFLAG-mATF7IP d3(1-364) WT	TT511/TT408	pPB-CAG-3xF-mATF7IP WT_I.P.	pET-19b	XhoI		by In-fusion
23	pET19b-His-3xFLAG-mATF7IP d3(1-364) K16R	TT511/TT408	pPB-CAG-3xF-mATF7IP K16R_I.P.	pET-19b	XhoI		by In-fusion
24	pPB-CAG-V5-mMPP8 WT_I.P.	TT138/TT139 TT142/TT143	mouse ES (#5) total cDNA amplified cDNA with TT138/TT139	pPiggyBac-CAG-V5-(EcoRI)-IRES.puro. (I.P.)	EcoR1		by In-fusion
25	pPB-CAG-V5-mMPP8 W80A_I.P.	TT142/TT158 TT157/TT143 TT142/TT143	pPB-CAG-V5-mMPP8 WT_I.P. pPB-CAG-V5-mMPP8 WT_I.P. combined mMPP8 W80A cDNA	pPiggyBac-CAG-V5-(EcoRI)-IRES.puro. (I.P.)	EcoR1		by over-lapping PCR by In-fusion
26	pET19b-His-V5-mMPP8 d1(1-118) WT	TT512/TT513	pPB-CAG-V5-mMPP8 WT_I.P.	pET-19b	XhoI		by In-fusion
27	pET19b-His-V5-mMPP8 d1(1-118) W80A	TT512/TT513	pPB-CAG-V5-mMPP8 W80A_I.P.	pET-19b	XhoI		by In-fusion
31	pPB-CAG-3xF-mLIG1(127-154)+ATF7IP(29-1306)_I.P.	TT882/TT883 TT884/TT626 TT882/TT626	pPB-CAG-mLIG1 WT_I.B. pPB-CAG-3xFLAG-mATF7IP WT_I.P. annealed amplicon	pPiggyBac-CAG-IRES.puro. (I.P.)	NotI	EcoR1	by In-fusion	Ferry et al., 2017 for LIG1 vector
32	pPB-CAG-3xF-mATF7IP(8-1306)_I.P.	TT918/TT626	pPB-CAG-3xFLAG-mATF7IP WT_I.P.	pPiggyBac-CAG-IRES.puro. (I.P.)	NotI	EcoR1	by In-fusion
33	pKLV2-U6gRNA5(Atf7ip TT#2)-PGKpuro2ABFP-W	TT320/TT321	Annealed oligos	pKLV2-U6gRNA5(Bbs1)-PGKpuro2ABFP-W	Bbs1		by ligation target: a gaaaaaagtcttcaaggct cgg	Tzelepis et al., 2016 for vector backborn
34	pKLV2-U6gRNA5(Mpp8 #1)-PGKpuro2ABFP-W	TT215/TT216	Annealed oligos	pKLV2-U6gRNA5(Bbs1)-PGKpuro2ABFP-W	Bbs1		by ligation use Mpp8#1 and #3 , or Mpp8 #1 and #2 combination gRNAs to produce Mpp8 KO cells #1 or #2, respectively target: g atcctggacatgaagtgcg agg	Tzelepis et al., 2016 for vector backborn
35	pKLV2-U6gRNA5(Mpp8 #2)-PGKpuro2ABFP-W	TT217/TT218	Annealed oligos	pKLV2-U6gRNA5(Bbs1)-PGKpuro2ABFP-W	Bbs1		by ligation target: a tcgaaaccgattatttcag agg	Tzelepis et al., 2016 for vector backborn
36	pKLV2-U6gRNA5(Mpp8 #3)-PGKpuro2ABFP-W	TT219/TT220	Annealed oligos	pKLV2-U6gRNA5(Bbs1)-PGKpuro2ABFP-W	Bbs1		by ligation target: a tgctggtacccgagttaga agg	Tzelepis et al., 2016 for vector backborn

## Sheet: Primer list
Oligonucleotide primers used in this study
For plasmid-making
No.	Oligo Name	Oligo sequence (5' -> 3')
1	TT1-R1_mATF7IP1_Fw	AAAGAATTCACCATGGATAGTGTAGAAGAACC
2	TT2-mATF7IP1_Rev1	TGAGGCAGAGAAGTGCTGGCAGC
3	TT3-mATF7IP1_Fw1	GCAAACCACCAAGTGGTTTATACAACTCTC
4	TT4-mATF7IP1_N1_Rev	AAAGCGGCCGCGGACTGTTCTGGGAGGAAGAG
5	TT7-Nd1_mATF7IP2_Fw	AAACATATGCCAATGGAAAGTCCAGACAGAAA
6	TT8-mATF7IP2-BH1_Rev	AAAGGATCCTTAGGTAAGGTTTTCAGAAAACC
7	TT27-S1_mATF7IP1_Fw	AAAGTCGACCCAATGGATAGTGTAGAAGAACC
8	TT28-mATF7IP1_Bg2_R	AAAAGATCTCTAACTGTTCTGGGAGGAAGAG
9	TT41-N1_mATF7IP1_F	AAAGCGGCCGCGCCAATGGATAGTGTAGAAG
10	TT42-mATF7IP1-R1_R	AAAGAATTCCTAACTGTTCTGGGAGGAAGAG
11	TT56-Xba1_CAG_Fw	GGCTCTAGAGCCTCTGCTAAC
12	TT63-S1_mATF7IP1_d2_F	AAAGTCGACCCAATGGACAGTGTAGAGTC
13	TT64-mATF7IP1_B2_d1_R	AAAAGATCTCTAGTCTTCTGACTTAGAAC
14	TT67-mATF7IP K16R-F	CAAGGCTCGGAGAACAATGAGAGCGAGCG
15	TT68-mATF7IP K16R-R	CTCTCATTGTTCTCCGAGCCTTGAAGAC
16	TT69-mATF7IP2 K16R-F	AAAGGCCAAGAGAACAATGCCTACAAGTTAC
17	TT70-mATF7IP2 K16R-R	TAGGCATTGTTCTCTTGGCCTTTAAAACC
18	TT87-hNup107 K25R-F	GACTGCACGGAGACAGAGTGCTCAGAAAAG
19	TT88-hNup107 K25R-R	GAGCACTCTGTCTCCGTGCAGTCCGTGTC
20	TT99-Nhe1_CAG_Fw	GGCGCTAGCGCCTCTGCTAAC
21	TT106-N1-hNup107-F	AAAGCGGCCGCGCCAATGGACAGGAGTGGC
22	TT107-hNup107-Mfe1-R	AAACAATTGCTATAACTGAATTTCATACCC
23	TT138-Mpp8-nested-F	TTCGCGTTGGTTTTGCACTGCG
24	TT139-Mpp8-nested-R	AATCCAGCTGAAAAGAGGCCGGTTC
25	TT142-Mpp8-transfer-F	CGATTCTACGGAATTCATGGCGGCGGCGGCTGAG
26	TT143-Mpp8-transfer-R	GGGGGGGGCGGAATTCTCACTGCAGCTGTACTCTG
27	TT157-MPP-W80A-F	GTAAGAATCTTTATAAAGTTCGAGCGAAAG
28	TT158-MPP-W80A-R	TATCATCTTCAGATGTATATCCTTTCGCTC
29	TT215_gRNA(Mpp8#1)_F	CACCGATCCTGGACATGAAGTGCG
30	TT216_gRNA(Mpp8#1)_R	AAACCGCACTTCATGTCCAGGATC
31	TT217_gRNA(Mpp8#2)_F	CACCGTCGAAACCGATTATTTCAG
32	TT218_gRNA(Mpp8#2)_R	AAACCTGAAATAATCGGTTTCGAC
33	TT219_gRNA(Mpp8#3)_F	CACCGTGCTGGTACCCGAGTTAGA
34	TT220_gRNA(Mpp8#3)_R	AAACTCTAACTCGGGTACCAGCAC
35	TT254-Not1-mATF7IP_d1-16_F	AAAGCGGCCGCGCCAACAATGAGAGCGAGCGATCGCCAGCAGC
36	TT320_gRNA(Atf7ipTT#2)_F	CACCGGAAAAAAGTCTTCAAGGCT
37	TT321_gRNA(Atf7ipTT#2)_R	AAACAGCCTTGAAGACTTTTTTCC
38	TT407-pET-Atf7ip-1-364-F	CAAGCATATGCTCGAGCCAATGGATAGTGTAGAAGA
39	TT408-pET-Atf7ip-1-364-R	CAGCCGGATCCTCGAGTCATAAGTGTTCGTCGTCTT
40	TT511-pET-3xF-mATF7IP_F	CAAGCATATGCTCGAGATGGACTACAAAGACCATGA
41	TT512-pET-V5-MPP8_F	CAAGCATATGCTCGAGATGGGTAAGCCTATCCCTA
42	TT513-pET-MPP8_118_R	CAGCCGGATCCTCGAGTCAGACTGCTTTAGCTTTGT
43	TT621_N55-NLS-FNIII_Fr1_F	GACAAGCTTGCGGCCGCGCCAATGGATAGTGTAGAAG
44	TT626_N55-NLS-FNIII_Fr3_R	GGGGGGGGCGGAATTCCTAACTGTTCTGGGAGGAA
45	TT882_mLIG1 127-_F	GACAAGCTTGCGGCCGCGCCAATGGACATCTCCCC
46	TT883_mLIG1 -154_R	CTTGACTCTGTGCACCTCAAGAGTGTCTTGAATTG
47	TT884_mATF7IP 29-_F	GTGCACAGAGTCAAGGGG
48	TT918_3xF-A7_Q8-_F	GACAAGCTTGCGGCCGCGCCACAGAAAAAAGTCTTCA
For qPCR analysis
No.	Oligo Name	Oligo sequence (5' -> 3')
1	mouse Hprt (*internal control) Fw	CAGGCCAGACTTTGTTGGAT
2	mouse Hprt (*internal control) Rev	TTGCGCTCATCTTAGGCTT
3	GFP Fw	AGCAAAGACCCCAACGAGAA
4	GFP Rev	GGCGGCGGTCACGAA
5	3xFLAG-ATF7IP Fw	TTGTGCTGTCTCATCATTTTGG
6	3xFLAG-ATF7IP Rev	GCTTGTCATCGTCATCCTTGTAATC
